# Supplementary material for: Evaluation of Serum Supplementation on the Development of Haemonchus contortus Larvae In Vitro and on Compound Screening Results
Source: Int J Mol Sci. 2025 Jan 28;26(3):1118. doi: 10.3390/ijms26031118 (PMC11816986; doi:10.3390/ijms26031118)
Supplement: Supplementary file 1 [file ijms-26-01118-s001.zip]

Archive with 4 entries (4 files):
- Supplementary materials_Tables1,2,6-8.pdf
- Table S3.xlsx
- Table S4.xlsx
- Table S5.xlsx
