# Supplementary material for: Evaluation of Serum Supplementation on the Development of Haemonchus contortus Larvae In Vitro and on Compound Screening Results
Source: Int J Mol Sci. 2025 Jan 28;26(3):1118. doi: 10.3390/ijms26031118 (PMC11816986; doi:10.3390/ijms26031118)
Supplement: Supplementary file 1 [file ijms-26-01118-s001.zip › Table S3.xlsx]

## Sheet: Table S3
Table S3: The list of differentially expressed proteins in the proteome of L4 of Haemonchus contortus treated with LB* and LBS*
Protein IDs	EggNOG functional descriptions	log2 fold-change (LB* vs. LBS*)	Adjusted p- value
LB*
Hcon5G00000008728.1	structural constituent of cuticle	2.38534	2.61508e-10
Hcon5G00000019002.1	Ground-like domain	2.0388	1.2175e-09
Hcon5G00000001834.1	Belongs to the small heat shock protein (HSP20) family	1.84695	1.16229e-08
Hcon5G00000007594.1	-	2.21876	1.89152e-08
Hcon5G00000014630.2	-	1.88625	1.18126e-07
Hcon5G00000015561.1	Nematode cuticle collagen N-terminal domain	2.36023	2.40127e-07
Hcon5G00000003932.7	Belongs to the protein kinase superfamily	2.03032	6.04303e-07
Hcon5G00000004314.1	Belongs to the ATG8 family	2.16998	6.24505e-07
Hcon5G00000012014.1	may modulate vesicle budding and uncoating within the Golgi apparatus. Involved in endoplasmic reticulum dynamics during embryogenesis. Also required for adult germline function	2.317	3.24375e-06
Hcon5G00000006815.3	Core component of nucleosome. Nucleosomes wrap and compact DNA into chromatin, limiting DNA accessibility to the cellular machineries which require DNA as a template. Histones thereby play a central role in transcription regulation, DNA repair, DNA replication and chromosomal stability. DNA accessibility is regulated via a complex set of post-translational modifications of histones, also called h…	1.95954	3.55451e-06
Hcon5G00000002087.1	Tubulin is the major constituent of microtubules. It binds two moles of GTP, one at an exchangeable site on the beta chain and one at a non-exchangeable site on the alpha chain	2.00551	5.96437e-06
Hcon5G00000011220.1	factor 8	2.46597	7.0323e-06
Hcon5G00000006050.1	Ras of Complex, Roc, domain of DAPkinase	2.03684	9.48761e-06
Hcon5G00000010226.1	DNA-binding nuclear phosphoprotein p8	2.12647	1.21807e-05
Hcon5G00000012179.1	AAA domain	2.31949	2.17846e-05
Hcon5G00000009353.3	Gtr1/RagA G protein conserved region	2.05244	2.9132e-05
Hcon5G00000006416.8	structural constituent of cuticle	3.10766	3.1754e-05
Hcon5G00000018020.1	Belongs to the small GTPase superfamily. Rho family	2.24431	4.75723e-05
Hcon5G00000006464.1	-	7.03947	0.00442279
Hcon5G00000009682.2	Galactose oxidase, central domain	7.93583	0.0101513
Hcon5G00000012107.1	DEAD/DEAH box helicase	7.17697	0.0102035
Hcon5G00000015792.2	-	7.35842	0.0102878
Hcon5G00000003769.2	Belongs to the AAA ATPase family	5.81822	0.0162259
Hcon5G00000009897.1	Belongs to the DEAD box helicase family	5.83802	0.026817
Hcon5G00000003122.1	-	3.79346	0.0300692
Hcon5G00000001667.1	prohibitin homologues	6.55373	0.0461554
Hcon5G00000010896.1	-	3.45642	0.0821884
Hcon5G00000011198.1	-	3.76363	0.107009
Hcon5G00000006260.2	-	5.01896	0.146482
Hcon5G00000015540.1	-	4.40841	0.163032
LBS*
Hcon5G00000000057.2	Zona pellucida (ZP) domain	-10.993	9.16724e-23
Hcon5G00000015058.1	Proteasome subunit beta type	-10.6754	1.18446e-20
Hcon5G00000004454.2	Variant SH3 domain	-10.0589	1.49167e-20
Hcon5G00000012893.1	Ran-binding domain	-10.3884	3.34212e-20
Hcon5G00000013405.1	Aldehyde dehydrogenase family	-16.186	5.21172e-20
Hcon5G00000013819.1	Belongs to the peptidase S10 family	-11.0929	6.05141e-20
Hcon5G00000003496.2	long-chain-acyl-CoA dehydrogenase activity	-10.066	7.07709e-20
Hcon5G00000004422.1	RIM-binding protein of the cytomatrix active zone	-12.2832	7.20065e-20
Hcon5G00000016209.1	May be a globin and may play a role in oxygen transport	-10.7738	8.46899e-20
Hcon5G00000001903.1	Mitochondrial ribosomal protein L51 / S25 / CI-B8 domain	-10.185	9.80849e-20
Hcon5G00000008482.1	Nematode cuticle collagen N-terminal domain	-13.1295	1.26566e-19
Hcon5G00000009164.1	Nematode cuticle collagen N-terminal domain	-10.3777	1.74432e-19
Hcon5G00000018994.1	DNA/RNA non-specific endonuclease	-9.62667	2.2512e-19
Hcon5G00000013526.1	glutathione transferase activity	-10.4849	2.44888e-19
Hcon5G00000018149.1	emp24/gp25L/p24 family/GOLD	-11.5084	2.63186e-19
Hcon5G00000009217.1	UFM1 activating enzyme activity	-10.0195	4.0382e-19
Hcon5G00000002361.1	oxidoreductase activity	-10.8649	4.05515e-19
Hcon5G00000001957.1	Belongs to the universal ribosomal protein uL23 family	-10.535	4.30054e-19
Hcon5G00000003881.1	Prolyl 4-Hydroxylase alpha-subunit, N-terminal region	-11.1037	4.40083e-19
Hcon5G00000017809.1	Peptidase dimerisation domain	-10.5893	5.84977e-19
Hcon5G00000003799.1	transposition	-14.3553	7.26247e-19
Hcon5G00000018995.1	The coatomer is a cytosolic protein complex that binds to dilysine motifs and reversibly associates with Golgi non- clathrin-coated vesicles, which further mediate biosynthetic protein transport from the ER, via the Golgi up to the trans Golgi network. The coatomer complex is required for budding from Golgi membranes, and is essential for the retrograde Golgi-to-ER transport of dilysine-tagged pr…	-12.1209	7.45268e-19
Hcon5G00000012646.2	glutathione transferase activity	-9.53835	8.81614e-19
Hcon5G00000014932.1	May have GTPase activity. May also bind and hydrolyze ATP. May function as chaperone	-9.88306	1.10081e-18
Hcon5G00000006990.1	S4 RNA-binding domain	-9.77761	1.10974e-18
Hcon5G00000018212.2	DeoC/LacD family aldolase	-10.3447	1.20977e-18
Hcon5G00000012901.2	protein conserved in bacteria	-9.84723	1.22227e-18
Hcon5G00000015038.1	Belongs to the TRAFAC class TrmE-Era-EngA-EngB-Septin- like GTPase superfamily. Septin GTPase family	-10.211	1.27152e-18
Hcon5G00000015505.1	oviposition	-9.68284	1.27785e-18
Hcon5G00000009407.1	Belongs to the intermediate filament family	-10.4216	1.35151e-18
Hcon5G00000010630.1	Aldehyde dehydrogenase family	-10.3064	1.84655e-18
Hcon5G00000004963.1	-	-9.95828	2.14106e-18
Hcon5G00000016099.2	Mitochondrial GTPase that catalyzes the GTP-dependent ribosomal translocation step during translation elongation. During this step, the ribosome changes from the pre-translocational (PRE) to the post-translocational (POST) state as the newly formed A- site-bound peptidyl-tRNA and P-site-bound deacylated tRNA move to the P and E sites, respectively. Catalyzes the coordinated movement of the two tR…	-10.4934	2.17839e-18
Hcon5G00000015899.1	Peptidase dimerisation domain	-12.8543	2.50798e-18
Hcon5G00000016076.1	procollagen-proline 4-dioxygenase activity	-10.1921	2.68725e-18
Hcon5G00000014523.1	Subunit of the peripheral V1 complex of vacuolar ATPase essential for assembly or catalytic function. V-ATPase is responsible for acidifying a variety of intracellular compartments in eukaryotic cells	-10.9112	2.78661e-18
Hcon5G00000004701.1	Belongs to the short-chain dehydrogenases reductases (SDR) family	-10.269	3.09831e-18
Hcon5G00000016006.1	Nucleoporin FG repeat region	-10.8544	3.32686e-18
Hcon5G00000010719.1	Prolyl 4-Hydroxylase alpha-subunit, N-terminal region	-10.6067	3.33324e-18
Hcon5G00000012291.3	Ribose 5-phosphate isomerase A (phosphoriboisomerase A)	-10.557	3.34605e-18
Hcon5G00000017227.2	Domain present in PSD-95, Dlg, and ZO-1/2.	-9.98706	3.86306e-18
Hcon5G00000008102.1	Legume-like lectin family	-10.9116	3.88194e-18
Hcon5G00000017935.1	-	-10.0153	4.08993e-18
Hcon5G00000011445.1	NmrA-like family	-9.84789	4.41643e-18
Hcon5G00000018552.1	SCP / Tpx-1 / Ag5 / PR-1 / Sc7 family of extracellular domains.	-14.0618	4.60932e-18
Hcon5G00000009059.1	-	-10.3778	4.6302e-18
Hcon5G00000005682.1	Fibrinogen-related domains (FReDs)	-11.1985	4.66908e-18
Hcon5G00000011084.2	imidazolonepropionase activity	-10.9566	7.46651e-18
Hcon5G00000003184.1	LSM domain	-11.77	7.65026e-18
Hcon5G00000009683.1	Catalyzes the exchange of an acyl for a long-chain alkyl group and the formation of the ether bond in the biosynthesis of ether phospholipids	-10.4333	7.83014e-18
Hcon5G00000004157.2	Essential component of the vacuolar proton pump (V- ATPase), a multimeric enzyme that catalyzes the translocation of protons across the membranes. Required for assembly and activity of the V-ATPase	-10.8116	7.98657e-18
Hcon5G00000002992.1	KR domain	-12.1415	8.01907e-18
Hcon5G00000004726.2	Mss4 protein	-11.5309	8.10591e-18
Hcon5G00000008383.1	This enzyme scavenges exogenous and endogenous cytidine and 2'-deoxycytidine for UMP synthesis	-11.8985	1.11413e-17
Hcon5G00000001135.1	Epsin N-terminal homology (ENTH) domain	-10.2322	1.28747e-17
Hcon5G00000015401.1	Malate/L-lactate dehydrogenase	-12.5767	1.66798e-17
Hcon5G00000018163.1	Plays an important role in the de novo pathway and in the salvage pathway of purine nucleotide biosynthesis. Catalyzes the first commited step in the biosynthesis of AMP from IMP	-9.79762	1.72601e-17
Hcon5G00000004418.1	cargo loading into COPII-coated vesicle	-10.196	1.86643e-17
Hcon5G00000014584.1	Peptidase family M13	-11.8356	1.94403e-17
Hcon5G00000016787.8	Soluble NSF attachment protein, SNAP	-10.1111	2.37361e-17
Hcon5G00000016599.1	Belongs to the eukaryotic ribosomal protein eL38 family	-10.2851	2.43753e-17
Hcon5G00000012441.1	Apoptosis-inducing factor, mitochondrion-associated, C-term	-10.2228	2.5414e-17
Hcon5G00000006844.1	-	-12.1294	2.67763e-17
Hcon5G00000002991.1	KR domain	-10.4631	3.47609e-17
Hcon5G00000009577.1	Mitochondrial 28S ribosomal protein S31	-10.9736	3.56089e-17
Hcon5G00000013936.1	Acetyl-CoA hydrolase/transferase N-terminal domain	-10.3901	3.65649e-17
Hcon5G00000015374.1	-	-10.0551	3.99964e-17
Hcon5G00000011441.1	Not1 N-terminal domain, CCR4-Not complex component	-10.0095	5.54236e-17
Hcon5G00000016429.1	Family of unknown function (DUF5352)	-10.7663	5.63098e-17
Hcon5G00000017320.1	FAD-dependent monooxygenase required for the C5-ring hydroxylation during ubiquinone biosynthesis. Catalyzes the hydroxylation of 3-polyprenyl-4-hydroxybenzoic acid to 3- polyprenyl-4,5-dihydroxybenzoic acid. The electrons required for the hydroxylation reaction may be funneled indirectly from NADPH via a ferredoxin ferredoxin reductase system to COQ6	-9.82836	6.18229e-17
Hcon5G00000007615.1	-	-9.91686	6.45872e-17
Hcon5G00000006096.2	Nucleotide hydrolase	-10.9417	7.2426e-17
Hcon5G00000014119.1	structural constituent of cuticle	-15.1948	7.48605e-17
Hcon5G00000018629.2	Belongs to the peptidase A1 family	-10.5188	7.75345e-17
Hcon5G00000001990.1	Oligosaccharyltransferase subunit Ribophorin II	-11.2127	7.86151e-17
Hcon5G00000006469.1	Mitochondrial ribosomal protein S23	-9.39821	8.98542e-17
Hcon5G00000011359.1	Belongs to the DEAD box helicase family	-10.534	9.17236e-17
Hcon5G00000003186.1	Biogenesis of lysosome-related organelles complex-1 subunit 2	-10.4945	9.23833e-17
Hcon5G00000013332.2	Ribosomal protein S18	-10.7809	9.56069e-17
Hcon5G00000012219.1	Rabaptin-like protein	-10.0354	1.01151e-16
Hcon5G00000008876.1	-	-11.7262	1.01581e-16
Hcon5G00000014452.1	-	-9.24294	1.05656e-16
Hcon5G00000004000.1	-	-9.99155	1.22951e-16
Hcon5G00000018864.1	-	-10.7696	1.25824e-16
Hcon5G00000015509.1	Belongs to the TRAFAC class dynamin-like GTPase superfamily. Dynamin Fzo YdjA family	-9.53122	1.29016e-16
Hcon5G00000006367.1	-	-11.4062	1.3588e-16
Hcon5G00000004826.1	Thioredoxin-like domain	-9.85277	1.36346e-16
Hcon5G00000018437.1	intracellular protein transport	-10.6275	1.46471e-16
Hcon5G00000013935.1	Acetyl-CoA hydrolase/transferase N-terminal domain	-10.9154	1.56696e-16
Hcon5G00000016605.1	Thioredoxin	-9.5161	1.58366e-16
Hcon5G00000007052.1	WD domain, G-beta repeat	-8.77346	1.64416e-16
Hcon5G00000010553.6	Galectin	-10.6987	1.64848e-16
Hcon5G00000004363.2	Carbon-nitrogen hydrolase	-10.3282	1.71863e-16
Hcon5G00000018614.1	Peptidyl-prolyl cis-trans isomerase	-10.847	1.7388e-16
Hcon5G00000008822.1	Mediator complex subunit 28	-9.95048	1.90512e-16
Hcon5G00000010091.1	FRG1-like domain	-9.58918	2.01616e-16
Hcon5G00000013781.1	Immunoglobulin domain	-11.1349	2.12932e-16
Hcon5G00000016169.1	aminopeptidase activity	-11.2217	2.1399e-16
Hcon5G00000009932.1	serine-type peptidase activity	-10.229	2.44747e-16
Hcon5G00000010838.2	LRRFIP family	-10.7048	2.46792e-16
Hcon5G00000008947.1	Belongs to the peptidase C1 family	-10.6872	2.47263e-16
Hcon5G00000015908.1	-	-9.26746	2.59471e-16
Hcon5G00000008543.1	Glutaredoxin	-10.5706	2.91616e-16
Hcon5G00000015685.2	-	-9.98664	3.56767e-16
Hcon5G00000011215.1	Domain involved in innate immunity and lipid metabolism.	-10.9475	3.57045e-16
Hcon5G00000005977.1	This protein is an auxiliary protein of DNA polymerase delta and is involved in the control of eukaryotic DNA replication by increasing the polymerase's processibility during elongation of the leading strand	-9.61426	3.72378e-16
Hcon5G00000002769.1	mRNA, complete cds	-11.0734	3.76333e-16
Hcon5G00000007991.1	Belongs to the complex I LYR family	-9.568	3.78188e-16
Hcon5G00000014594.1	Zinc-dependent metalloprotease	-10.845	3.78934e-16
Hcon5G00000012397.1	DnaJ central domain	-10.8828	4.33938e-16
Hcon5G00000011246.1	Thought to act as a glyoxalase. May remove methylglyoxal from mitochondrial proteins. Has roles in reducing oxidative stress and increasing lifespan	-10.8677	4.57582e-16
Hcon5G00000001649.1	Glucosamine-6-phosphate isomerases/6-phosphogluconolactonase	-9.98205	4.63214e-16
Hcon5G00000007560.1	Belongs to the peptidase M49 family	-10.4031	4.66906e-16
Hcon5G00000000530.3	Belongs to the two pore domain potassium channel (TC 1.A.1.8) family	-10.604	5.04205e-16
Hcon5G00000011447.1	Zona pellucida (ZP) domain	-9.55572	5.07423e-16
Hcon5G00000006434.2	Thioredoxin-like domain	-11.0547	5.17982e-16
Hcon5G00000016004.3	-	-9.94463	5.78352e-16
Hcon5G00000011396.1	mRNA-binding protein involved in proper cytoplasmic distribution of mitochondria	-9.69111	6.14362e-16
Hcon5G00000016437.1	Purple acid Phosphatase, N-terminal domain	-9.8602	6.15166e-16
Hcon5G00000003153.1	U1 snRNP, which is essential for recognition of the pre-mRNA 5' splice-site and the subsequent assembly of the spliceosome. U1-C is directly involved in initial 5' splice-site recognition for both constitutive and regulated alternative splicing. The interaction with the 5' splice-site seems to precede base-pairing between the pre-mRNA and the U1 snRNA	-11.2379	6.64394e-16
Hcon5G00000016091.1	Belongs to the cytochrome b5 family	-10.1418	7.01844e-16
Hcon5G00000018895.1	Belongs to the peptidase M16 family	-10.5943	7.88094e-16
Hcon5G00000007994.1	ABC transporter transmembrane region	-9.78116	8.38261e-16
Hcon5G00000005790.2	Cotranslationally removes the N-terminal methionine from nascent proteins. The N-terminal methionine is often cleaved when the second residue in the primary sequence is small and uncharged (Met-Ala-, Cys, Gly, Pro, Ser, Thr, or Val)	-9.02908	9.59236e-16
Hcon5G00000011569.1	phospholipase	-9.33828	1.03168e-15
Hcon5G00000015633.1	Gamma interferon inducible lysosomal thiol reductase (GILT)	-10.9158	1.05079e-15
Hcon5G00000005613.1	Low molecular weight phosphotyrosine protein phosphatase	-8.96205	1.07881e-15
Hcon5G00000012820.1	BTB/POZ domain	-10.4833	1.07992e-15
Hcon5G00000007851.1	Ribosomal proteins 50S-L15, 50S-L18e, 60S-L27A	-9.8136	1.08864e-15
Hcon5G00000005898.1	Belongs to the peptidase M16 family	-10.7158	1.22681e-15
Hcon5G00000007425.1	Belongs to the eukaryotic ribosomal protein eL27 family	-9.66877	1.31965e-15
Hcon5G00000002419.1	Hinge domain of cleavage stimulation factor subunit 2	-10.0099	1.38957e-15
Hcon5G00000007795.1	Growth arrest and DNA-damage-inducible proteins-interacting protein 1	-9.84449	1.4991e-15
Hcon5G00000003663.1	assists the folding of proteins upon ATP hydrolysis	-11.2891	1.61063e-15
Hcon5G00000018265.1	Activator of Hsp90 ATPase, N-terminal	-10.679	1.61172e-15
Hcon5G00000013991.1	LSM domain	-10.3104	1.69475e-15
Hcon5G00000000690.1	lipid binding	-11.1448	1.70515e-15
Hcon5G00000004258.2	Phospholipase C, catalytic domain (part); domain Y	-9.79886	1.78028e-15
Hcon5G00000005312.2	Biotin carboxylase C-terminal domain	-10.4791	1.79177e-15
Hcon5G00000012949.1	Iron-sulphur cluster biosynthesis	-10.5701	1.80345e-15
Hcon5G00000009612.1	Ubiquitin-conjugating enzyme E2, catalytic domain homologues	-9.95699	1.82559e-15
Hcon5G00000011533.1	GDP dissociation inhibitor	-10.5695	1.93194e-15
Hcon5G00000002990.1	KR domain	-9.58101	2.38188e-15
Hcon5G00000005888.1	Uso1 / p115 like vesicle tethering protein, head region	-9.76786	2.40539e-15
Hcon5G00000007246.1	Subunit of the integral membrane V0 complex of vacuolar ATPase. Vacuolar ATPase is responsible for acidifying a variety of intracellular compartments in eukaryotic cells, thus providing most of the energy required for transport processes in the vacuolar system	-10.057	2.71855e-15
Hcon5G00000002264.1	-	-9.70754	2.73673e-15
Hcon5G00000008810.1	Nematode cuticle collagen N-terminal domain	-14.6045	2.94398e-15
Hcon5G00000009148.1	Translation initiation factor SUI1	-10.8984	2.95513e-15
Hcon5G00000000461.1	Belongs to the TRAFAC class myosin-kinesin ATPase superfamily. Myosin family	-9.75382	3.14172e-15
Hcon5G00000006369.1	-	-11.3243	3.47759e-15
Hcon5G00000016125.1	BPTI/Kunitz family of serine protease inhibitors.	-8.51307	3.66373e-15
Hcon5G00000015500.1	-	-9.41549	4.00921e-15
Hcon5G00000002258.1	Scaffold protein Nfu/NifU N terminal	-8.72118	4.32112e-15
Hcon5G00000004083.1	Protein prenyltransferase alpha subunit repeat	-10.1856	4.3664e-15
Hcon5G00000000192.1	-	-9.45461	4.49676e-15
Hcon5G00000002588.1	Protein of unknown function, DUF255	-8.86241	4.71088e-15
Hcon5G00000017691.1	Aldo/keto reductase family	-9.54921	4.73287e-15
Hcon5G00000004881.1	triglyceride transport	-11.0254	4.74184e-15
Hcon5G00000014237.2	mRNA cap-binding component of the eukaryotic translation initiation factor 3 (eIF-3) complex, which is involved in protein synthesis of a specialized repertoire of mRNAs and, together with other initiation factors, stimulates binding of mRNA and methionyl-tRNAi to the 40S ribosome. The eIF-3 complex specifically targets and initiates translation of a subset of mRNAs involved in cell proliferation…	-11.3763	5.45909e-15
Hcon5G00000016351.1	Protein of unknown function (DUF3585)	-9.88943	5.99297e-15
Hcon5G00000005311.1	Follistatin/Osteonectin-like EGF domain	-9.88153	6.25469e-15
Hcon5G00000018555.1	Belongs to the universal ribosomal protein uS5 family	-9.91178	7.74525e-15
Hcon5G00000008581.1	Maintenance of mitochondrial structure and function	-9.62119	7.94383e-15
Hcon5G00000018836.1	LSM domain	-9.3343	9.65398e-15
Hcon5G00000005350.1	F-box-like	-10.4219	1.1335e-14
Hcon5G00000006644.1	Aldo/keto reductase family	-12.2276	1.15923e-14
Hcon5G00000009150.1	Ribosomal S17	-10.3759	1.17679e-14
Hcon5G00000003076.1	PET Domain	-10.4586	1.32206e-14
Hcon5G00000017792.1	Glutaredoxin	-9.43991	1.46704e-14
Hcon5G00000009676.1	Aldehyde dehydrogenase family	-9.5819	1.56856e-14
Hcon5G00000006968.1	RNA splicing, via transesterification reactions with bulged adenosine as nucleophile	-10.7585	1.57449e-14
Hcon5G00000011229.1	Belongs to the class-I aminoacyl-tRNA synthetase family	-9.46126	1.5887e-14
Hcon5G00000004092.1	Thiol protease which recognizes and hydrolyzes the peptide bond at the C-terminal Gly of ufm-1, a ubiquitin-like modifier protein bound to a number of target proteins	-12.9841	1.81405e-14
Hcon5G00000006589.1	Phosphoglycerate mutase family	-9.90299	1.84679e-14
Hcon5G00000011256.2	-	-9.03687	2.34e-14
Hcon5G00000008579.2	Belongs to the peptidase T1B family	-9.40261	2.43411e-14
Hcon5G00000010372.1	Membrane-anchoring subunit of succinate dehydrogenase (SDH) that is involved in complex II of the mitochondrial electron transport chain and is responsible for transferring electrons from succinate to ubiquinone (coenzyme Q)	-10.0525	2.49252e-14
Hcon5G00000013810.1	Transthyretin-like family	-10.6824	2.51196e-14
Hcon5G00000005108.2	Catalyzes the conversion of inosine 5'-phosphate (IMP) to xanthosine 5'-phosphate (XMP), the first committed and rate- limiting step in the de novo synthesis of guanine nucleotides, and therefore plays an important role in the regulation of cell growth	-9.41414	2.701e-14
Hcon5G00000017633.1	DnaJ central domain	-10.2526	2.96468e-14
Hcon5G00000016974.1	Signal-recognition-particle assembly has a crucial role in targeting secretory proteins to the rough endoplasmic reticulum membrane	-9.58682	3.04775e-14
Hcon5G00000002955.1	Catalyzes the oxidative decarboxylation of 6- phosphogluconate to ribulose 5-phosphate and CO(2), with concomitant reduction of NADP to NADPH	-8.99843	3.06315e-14
Hcon5G00000010240.1	alpha-ketoacid dehydrogenase activity	-10.3131	3.22006e-14
Hcon5G00000008920.1	Belongs to the peptidase C1 family	-11.059	3.23598e-14
Hcon5G00000015243.1	Beta-catenin-interacting protein ICAT	-10.1986	3.34014e-14
Hcon5G00000017970.1	Vinculin family	-9.73242	4.14216e-14
Hcon5G00000017842.1	ABC transporter	-10.6851	4.28248e-14
Hcon5G00000003363.1	Glycosyltransferase family 28 C-terminal domain	-10.5103	4.341e-14
Hcon5G00000010366.2	Succinyl-CoA synthetase functions in the citric acid cycle (TCA), coupling the hydrolysis of succinyl-CoA to the synthesis of either ATP or GTP and thus represents the only step of substrate-level phosphorylation in the TCA. The alpha subunit of the enzyme binds the substrates coenzyme A and phosphate, while succinate binding and specificity for either ATP or GTP is provided by different beta sub…	-10.2964	4.41427e-14
Hcon5G00000003305.1	Scaffold protein for the de novo synthesis of iron- sulfur (Fe-S) clusters within mitochondria, which is required for maturation of both mitochondrial and cytoplasmic 2Fe-2S and 4Fe-4S proteins	-10.4395	4.77167e-14
Hcon5G00000008976.1	Aminomethyltransferase folate-binding domain	-9.11251	5.24685e-14
Hcon5G00000018271.1	Belongs to the ammonium transporter (TC 2.A.49) family. Rh subfamily	-9.07071	5.49046e-14
Hcon5G00000008913.1	Belongs to the peptidase C1 family	-10.9704	5.75801e-14
Hcon5G00000013903.1	ATP synthase E chain	-9.4946	6.55477e-14
Hcon5G00000008907.6	Belongs to the peptidase C1 family	-10.1432	6.58944e-14
Hcon5G00000016147.6	Belongs to the Ca(2 ) cation antiporter (CaCA) (TC 2.A.19) family	-9.52925	6.62033e-14
Hcon5G00000000577.1	Amidinotransferase	-11.4523	7.57382e-14
Hcon5G00000000165.1	Belongs to the complex I 49 kDa subunit family	-9.56557	8.31803e-14
Hcon5G00000004365.1	Translocon-associated protein, delta subunit precursor (TRAP-delta)	-10.7619	8.4042e-14
Hcon5G00000015625.1	Protein of unknown function (DUF1075)	-9.43652	9.11208e-14
Hcon5G00000006372.1	-	-9.83728	9.84792e-14
Hcon5G00000016754.4	Craniofacial development protein	-11.9551	1.26733e-13
Hcon5G00000010047.2	Insulinase (Peptidase family M16)	-10.4899	1.29394e-13
Hcon5G00000015553.2	Trypsin Inhibitor like cysteine rich domain	-10.6909	1.34462e-13
Hcon5G00000018194.3	Nematode polyprotein allergen ABA-1	-9.80311	1.50034e-13
Hcon5G00000006846.1	domain present in translation initiation factor eIF2B and eIF5	-9.72795	2.18062e-13
Hcon5G00000015302.1	PUL domain	-9.44252	2.36492e-13
Hcon5G00000000482.1	Peptidase family M13	-9.65941	3.194e-13
Hcon5G00000006794.4	Serine/threonine phosphatases, family 2C, catalytic domain	-10.3323	5.38851e-13
Hcon5G00000016096.1	Domain at the C-termini of GCD6, eIF-2B epsilon, eIF-4 gamma and eIF-5	-10.5567	5.78323e-13
Hcon5G00000009159.1	Domain in SPla and the RYanodine Receptor.	-9.53274	6.13244e-13
Hcon5G00000007898.1	O-methyltransferase activity	-10.2552	7.41328e-13
Hcon5G00000018383.1	Probable molybdopterin binding domain	-9.40218	8.70726e-13
Hcon5G00000007342.2	Pyridine nucleotide-disulphide oxidoreductase, dimerisation domain	-9.42219	8.71109e-13
Hcon5G00000003427.1	Belongs to the CRISP family	-11.5785	1.97438e-12
Hcon5G00000014606.2	BadF/BadG/BcrA/BcrD ATPase family	-9.04196	2.70588e-12
Hcon5G00000002813.1	Domain of unknown function (DUF4440)	-9.46189	2.76614e-12
Hcon5G00000008692.1	Belongs to the universal ribosomal protein uL15 family	-9.26611	2.90945e-12
Hcon5G00000011199.1	tRNA synthetases class II core domain (F)	-9.02152	3.57597e-12
Hcon5G00000005959.1	-	-9.50938	3.92441e-12
Hcon5G00000013514.2	NUDIX domain	-9.85252	4.35765e-12
Hcon5G00000001169.1	ShK toxin domain	-10.0876	4.45126e-12
Hcon5G00000005231.1	Peptidase C13 family	-9.6573	6.82576e-12
Hcon5G00000010167.2	catalytic subunit of H ACA small nucleolar ribonucleoprotein (H ACA snoRNP) complex, which catalyzes pseudouridylation of rRNA. This involves the isomerization of uridine such that the ribose is subsequently attached to C5, instead of the normal N1. Pseudouridine ('psi') residues may serve to stabilize the conformation of rRNAs (By similarity)	-8.4741	1.18995e-11
Hcon5G00000004790.1	Protein of unknown function (DUF727)	-8.72522	1.42779e-11
Hcon5G00000016456.1	Belongs to the CRISP family	-10.3067	2.16568e-11
Hcon5G00000006366.1	-	-10.1964	3.55038e-11
Hcon5G00000000566.1	-	-8.07004	4.55844e-11
Hcon5G00000017545.1	Duplicated domain in the epidermal growth factor- and elongation factor-1alpha-binding protein Zpr1. Also present in archaeal proteins.	-9.28934	4.83194e-11
Hcon5G00000014352.1	Zinc-dependent metalloprotease	-8.90773	1.3438e-10
Hcon5G00000014815.1	DNA binding	-8.41371	1.38196e-10
Hcon5G00000013624.1	RNA polymerase II-binding domain.	-8.82418	1.92394e-10
Hcon5G00000006132.1	-	-11.2002	2.33544e-10
Hcon5G00000009853.3	ERAP1-like C-terminal domain	-8.81661	3.8879e-10
Hcon5G00000007147.1	Broad-Complex, Tramtrack and Bric a brac	-9.38332	5.8061e-10
Hcon5G00000018868.1	-	-11.1103	6.3398e-10
Hcon5G00000014310.1	Domain in the central regions of transcription elongation factor S-II (and elsewhere)	-8.47987	1.13075e-09
Hcon5G00000010201.1	GPCR-chaperone	-8.01214	1.39775e-09
Hcon5G00000016756.1	Belongs to the CRISP family	-4.05863	1.54522e-09
Hcon5G00000002267.1	Peptidase family M13	-1.84814	7.66373e-09
Hcon5G00000002852.2	mRNA-decapping enzyme C-terminus	-8.22067	8.54326e-09
Hcon5G00000014096.1	-	-11.5048	9.47346e-09
Hcon5G00000018818.1	-	-10.788	1.84511e-08
Hcon5G00000017226.1	Belongs to the intermediate filament family	-2.13418	9.21133e-08
Hcon5G00000004494.1	Peptidase family M13	-2.02766	3.41855e-07
Hcon5G00000019076.1	-	-2.16807	3.96797e-07
Hcon5G00000008953.1	Belongs to the peptidase C1 family	-9.53093	1.74374e-05
Hcon5G00000007654.1	Belongs to the peptidase C1 family	-2.43724	2.64536e-05
Hcon5G00000016428.1	Family of unknown function (DUF5352)	-10.5472	3.4862e-05
Hcon5G00000012005.2	Anticodon-binding domain	-8.80329	3.51441e-05
Hcon5G00000016432.1	Family of unknown function (DUF5352)	-2.04629	3.63776e-05
Hcon5G00000010231.1	high mobility group	-9.26519	4.37604e-05
Hcon5G00000014588.2	Peptidase family M13	-9.33752	6.28536e-05
Hcon5G00000010869.2	Actin interacting protein 3	-8.89158	6.36591e-05
Hcon5G00000017168.2	Bromo adjacent homology domain	-9.21664	6.48121e-05
Hcon5G00000010177.1	Cytochrome c oxidase biogenesis protein Cmc1 like	-8.81149	6.66049e-05
Hcon5G00000003871.1	Fumarylacetoacetate (FAA) hydrolase family	-8.92872	6.89006e-05
Hcon5G00000010276.1	Belongs to the enoyl-CoA hydratase isomerase family	-8.5967	7.08865e-05
Hcon5G00000014684.1	-	-10.6782	7.1615e-05
Hcon5G00000010134.1	-	-7.93848	7.17294e-05
Hcon5G00000018863.1	-	-11.8766	7.28671e-05
Hcon5G00000006321.1	Aminopeptidase P, N-terminal domain	-9.90545	7.54666e-05
Hcon5G00000016067.2	Belongs to the glycosyl hydrolase 31 family	-9.73909	7.57993e-05
Hcon5G00000014645.3	Eukaryotic glutathione synthase, ATP binding domain	-8.21585	7.63215e-05
Hcon5G00000014578.1	Peptidase family M13	-10.4062	7.78012e-05
Hcon5G00000011459.2	EF-hand, calcium binding motif	-8.64052	8.12293e-05
Hcon5G00000016527.1	Belongs to the CRISP family	-10.5194	8.75066e-05
Hcon5G00000015303.2	succinate dehydrogenase (ubiquinone) activity	-9.82012	9.49129e-05
Hcon5G00000016516.1	Appr-1'-p processing enzyme	-8.39642	0.000107517
Hcon5G00000005437.2	dihydropyrimidinase activity	-8.88954	0.000108705
Hcon5G00000006513.3	spermatogenesis-associated serine-rich protein 2	-9.99317	0.000112107
Hcon5G00000007179.1	lipid binding	-8.99519	0.000119271
Hcon5G00000017829.2	Sec23/Sec24 beta-sandwich domain	-9.81703	0.000124213
Hcon5G00000000359.1	-	-9.59224	0.000125527
Hcon5G00000008636.1	Proteasome subunit beta type	-8.18101	0.000127108
Hcon5G00000000097.1	Belongs to the arginase family	-10.4854	0.000128917
Hcon5G00000018664.2	ERAP1-like C-terminal domain	-9.53924	0.000134441
Hcon5G00000007961.1	Ribosomal protein S15	-8.2121	0.000136233
Hcon5G00000017368.1	-	-7.94531	0.000139146
Hcon5G00000012918.1	Belongs to the spermidine spermine synthase family	-8.67364	0.000139472
Hcon5G00000001698.2	Saposin (B) Domains	-8.98083	0.000139909
Hcon5G00000013220.1	Ribosomal protein L7Ae/L30e/S12e/Gadd45 family	-10.0708	0.000140847
Hcon5G00000010824.1	Prolyl 4-Hydroxylase alpha-subunit, N-terminal region	-9.60248	0.000143111
Hcon5G00000008659.1	Aminotransferase class I and II	-9.64553	0.000145256
Hcon5G00000006633.1	component of the eukaryotic translation initiation factor 3 (eIF-3) complex, which is involved in protein synthesis of a specialized repertoire of mRNAs and, together with other initiation factors, stimulates binding of mRNA and methionyl-tRNAi to the 40S ribosome. The eIF-3 complex specifically targets and initiates translation of a subset of mRNAs involved in cell proliferation	-9.11079	0.000147077
Hcon5G00000011017.1	Cobalamin adenosyltransferase	-9.63549	0.000149474
Hcon5G00000012653.5	Carbohydrate-binding module 48 (Isoamylase N-terminal domain)	-9.23763	0.000149489
Hcon5G00000019105.2	HIT domain	-8.66218	0.000155013
Hcon5G00000011380.1	4Fe-4S dicluster domain	-9.31656	0.000160114
Hcon5G00000015650.3	Formate--tetrahydrofolate ligase	-9.47519	0.000164648
Hcon5G00000013011.1	Malic enzyme, NAD binding domain	-9.59089	0.000169517
Hcon5G00000014922.1	Nematode fatty acid retinoid binding protein (Gp-FAR-1)	-9.4052	0.000170558
Hcon5G00000019191.2	-	-9.317	0.000172986
Hcon5G00000014334.1	Catalyzes the phosphorylation of ribose at O-5 in a reaction requiring ATP and magnesium. The resulting D-ribose-5- phosphate can then be used either for sythesis of nucleotides, histidine, and tryptophan, or as a component of the pentose phosphate pathway	-9.77212	0.000178526
Hcon5G00000008655.1	SHR-binding domain of vacuolar-sorting associated protein 13	-9.13306	0.000191036
Hcon5G00000000726.2	Erv1 / Alr family	-7.41338	0.00019538
Hcon5G00000011608.1	OST3 / OST6 family, transporter family	-8.84985	0.000196725
Hcon5G00000006899.1	Double-stranded DNA-binding domain	-9.08326	0.000202078
Hcon5G00000005473.1	Transcriptional Coactivator p15 (PC4)	-7.74854	0.000211828
Hcon5G00000016442.2	Belongs to the SNAP-25 family	-7.69832	0.000212235
Hcon5G00000014842.1	Protein of unknown function, DUF255	-9.75146	0.000213543
Hcon5G00000014698.1	Binds to the 23S rRNA	-8.51234	0.000222522
Hcon5G00000003758.2	Isochorismatase family	-9.03872	0.000224725
Hcon5G00000011265.2	Chromobox homolog	-8.13302	0.000226823
Hcon5G00000012650.1	-	-9.14124	0.000228732
Hcon5G00000004860.2	Proteasome subunit beta type	-9.57176	0.00023334
Hcon5G00000006755.2	Copper type II ascorbate-dependent monooxygenase, N-terminal domain	-8.75017	0.000234281
Hcon5G00000011888.1	Tau and MAP protein, tubulin-binding repeat	-7.82431	0.000245039
Hcon5G00000009121.1	Ribosomal protein L24e	-9.59053	0.000249625
Hcon5G00000011040.2	ribosomal protein S15a	-8.62508	0.000250779
Hcon5G00000013703.6	Histidine phosphatase superfamily (branch 2)	-8.98117	0.000251765
Hcon5G00000002810.2	-	-9.46349	0.000262876
Hcon5G00000016976.1	-	-8.46064	0.000283254
Hcon5G00000009614.1	Tubulin is the major constituent of microtubules. The gamma chain is found at microtubule organizing centers (MTOC) such as the spindle poles or the centrosome	-7.47661	0.00028601
Hcon5G00000001695.1	-	-8.45626	0.000286371
Hcon5G00000012943.1	RNA-binding component of the eukaryotic translation initiation factor 3 (eIF-3) complex, which is involved in protein synthesis of a specialized repertoire of mRNAs and, together with other initiation factors, stimulates binding of mRNA and methionyl-tRNAi to the 40S ribosome. The eIF-3 complex specifically targets and initiates translation of a subset of mRNAs involved in cell proliferation. Thi…	-9.15854	0.0002965
Hcon5G00000013101.1	belongs to the aldehyde dehydrogenase family	-11.0194	0.000297683
Hcon5G00000003163.1	Belongs to the actin family	-9.27712	0.000299476
Hcon5G00000009068.2	-	-8.7408	0.000300639
Hcon5G00000006615.1	Belongs to the FAD-dependent glycerol-3-phosphate dehydrogenase family	-8.30203	0.000301205
Hcon5G00000016045.1	2-hydroxyglutarate dehydrogenase activity	-9.67103	0.000308106
Hcon5G00000017621.2	WH1 domain	-9.37693	0.000314207
Hcon5G00000008926.1	Belongs to the peptidase C1 family	-8.89515	0.000315257
Hcon5G00000002352.1	Galactose oxidase, central domain	-8.17971	0.000317597
Hcon5G00000013200.5	Transfers the glycosyl residue from UDP-Glc to the non- reducing end of alpha-1,4-glucan	-9.56394	0.000323599
Hcon5G00000006987.1	Male sterility protein	-9.57344	0.000334372
Hcon5G00000002153.1	AMP-binding enzyme	-9.00302	0.000335503
Hcon5G00000015587.1	Belongs to the thiolase family	-9.69104	0.00033623
Hcon5G00000016360.1	Uncharacterised protein family (UPF0160)	-8.64578	0.000339727
Hcon5G00000018754.1	mRNA, complete cds	-10.0012	0.000345627
Hcon5G00000012434.1	-	-8.74481	0.000345734
Hcon5G00000006808.1	adenosine deaminase activity	-8.99492	0.000367574
Hcon5G00000012523.1	Belongs to the DENR family	-8.22154	0.000371024
Hcon5G00000011139.1	Somatomedin B domain	-8.90185	0.000382455
Hcon5G00000002293.1	Binds specifically to cytosolic chaperonin (c-CPN) and transfers target proteins to it. Binds to nascent polypeptide chain and promotes folding in an environment in which there are many competing pathways for nonnative proteins	-8.54752	0.000390538
Hcon5G00000015231.2	motif in proteasome subunits, Int-6, Nip-1 and TRIP-15	-9.35678	0.000410978
Hcon5G00000011030.1	ATP-dependent chromatin remodeling	-7.02307	0.000413599
Hcon5G00000006642.2	Aldo/keto reductase family	-9.89192	0.000416558
Hcon5G00000016310.1	Associates with the EF-Tu.GDP complex and induces the exchange of GDP to GTP. It remains bound to the aminoacyl-tRNA.EF- Tu.GTP complex up to the GTP hydrolysis stage on the ribosome	-9.1243	0.000426276
Hcon5G00000008461.1	Serine hydrolase involved in the detoxification of formaldehyde	-8.84739	0.000431099
Hcon5G00000015418.1	HAT (Half-A-TPR) repeats	-8.83223	0.000431719
Hcon5G00000018869.1	-	-9.19726	0.000442923
Hcon5G00000010301.2	Mago binding	-9.28119	0.000455588
Hcon5G00000005529.2	Trm112p-like protein	-8.08674	0.000457159
Hcon5G00000004456.1	TROVE domain	-8.21956	0.00046017
Hcon5G00000006718.1	May play a role in anchoring the cytoskeleton to the plasma membrane	-8.55507	0.000465086
Hcon5G00000008452.1	Binds specifically to cytosolic chaperonin (c-CPN) and transfers target proteins to it. Binds to nascent polypeptide chain and promotes folding in an environment in which there are many competing pathways for nonnative proteins	-8.86493	0.000466432
Hcon5G00000011312.1	Ubiquitin-like modifier	-9.93147	0.000476853
Hcon5G00000003375.2	-	-8.82007	0.000495789
Hcon5G00000008099.1	Ribosomal protein L14	-9.73896	0.00049634
Hcon5G00000003814.1	Seems to be required for maximal rate of protein biosynthesis. Enhances ribosome dissociation into subunits and stabilizes the binding of the initiator Met-tRNA(I) to 40 S ribosomal subunits	-9.15142	0.000502779
Hcon5G00000017539.1	Domain of unknown function (DUF1794)	-9.76858	0.00051901
Hcon5G00000008415.1	Adaptin C-terminal domain	-9.25557	0.000523227
Hcon5G00000009299.2	-	-7.69534	0.000532888
Hcon5G00000005823.2	PPIC-type PPIASE domain	-9.37024	0.00053741
Hcon5G00000007720.3	HCO3- transporter family	-8.19987	0.000538367
Hcon5G00000015789.1	-	-9.94772	0.000538534
Hcon5G00000001098.1	N-terminal domain in C. elegans NRF-6 (Nose Resistant to Fluoxetine-4) and NDG-4 (resistant to nordihydroguaiaretic acid-4).	-8.74833	0.000538694
Hcon5G00000003334.1	positive regulation of glucokinase activity	-9.23796	0.000538744
Hcon5G00000015799.2	Sugar (and other) transporter	-9.19067	0.000538847
Hcon5G00000009464.1	Core subunit of the mitochondrial membrane respiratory chain NADH dehydrogenase (Complex I) that is believed to belong to the minimal assembly required for catalysis. Complex I functions in the transfer of electrons from NADH to the respiratory chain. The immediate electron acceptor for the enzyme is believed to be ubiquinone (By similarity)	-9.34187	0.000538951
Hcon5G00000011792.1	Surface antigen	-9.81891	0.000539059
Hcon5G00000000981.1	Aspartyl protease	-9.013	0.000539397
Hcon5G00000005181.1	-	-9.57511	0.000539538
Hcon5G00000008898.1	Belongs to the peptidase C1 family	-9.07521	0.000539661
Hcon5G00000012978.1	Ubiquitin carboxyl-terminal hydrolase	-12.4161	0.000539689
Hcon5G00000017331.1	ATPase activity, coupled to transmembrane movement of substances	-7.81585	0.000539864
Hcon5G00000010932.10	Component of the FACT complex, a general chromatin factor that acts to reorganize nucleosomes. The FACT complex is involved in multiple processes that require DNA as a template such as mRNA elongation, DNA replication and DNA repair. During transcription elongation the FACT complex acts as a histone chaperone that both destabilizes and restores nucleosomal structure. It facilitates the passage of…	-8.33538	0.000539876
Hcon5G00000013025.1	-	-9.18541	0.000540083
Hcon5G00000010636.2	-	-8.22049	0.000540333
Hcon5G00000012575.1	2Fe-2S iron-sulfur cluster binding domain	-7.84865	0.00054053
Hcon5G00000013980.1	Mitochondrial 28S ribosomal protein S22	-8.74048	0.00054068
Hcon5G00000018663.1	ERAP1-like C-terminal domain	-8.50795	0.000540681
Hcon5G00000000019.2	-	-8.12955	0.0005412
Hcon5G00000015660.1	Enoyl-CoA hydratase/isomerase	-6.97231	0.000541203
Hcon5G00000002175.1	Ubiquitin homologues	-8.72551	0.000541267
Hcon5G00000018083.1	Protein kinase C terminal domain	-7.54226	0.000541363
Hcon5G00000012087.1	Apyrase	-8.27207	0.000541414
Hcon5G00000005698.1	Uncharacterised protein family (UPF0240)	-8.74263	0.00054162
Hcon5G00000013173.1	Enoyl-(Acyl carrier protein) reductase	-8.4447	0.000541634
Hcon5G00000015845.1	Glyoxalase/Bleomycin resistance protein/Dioxygenase superfamily	-9.72625	0.00054224
Hcon5G00000007287.1	Galectin	-8.85823	0.000542312
Hcon5G00000004342.1	O-methyltransferase that catalyzes the 2 O-methylation steps in the ubiquinone biosynthetic pathway	-8.59389	0.000542406
Hcon5G00000018126.1	N2,N2-dimethylguanosine tRNA methyltransferase	-8.12294	0.000542898
Hcon5G00000013800.11	Belongs to the short-chain dehydrogenases reductases (SDR) family	-8.00125	0.00054297
Hcon5G00000013811.2	Transthyretin-like family	-9.04953	0.000542985
Hcon5G00000011250.1	ABC1 family	-8.86528	0.000543246
Hcon5G00000016889.12	ryanodine-sensitive calcium-release channel activity	-8.39092	0.000543398
Hcon5G00000010017.1	CX module	-8.75736	0.000543405
Hcon5G00000007536.3	Plays a complex role in regulating the basal catalytic activity of the alpha subunit	-8.774	0.000543735
Hcon5G00000012538.1	RF-1 domain	-8.91764	0.00054409
Hcon5G00000008991.1	Serine threonine-protein phosphatase 2A 55 kDa regulatory subunit	-8.87512	0.000544763
Hcon5G00000001789.1	Glutathione S-transferase, N-terminal domain	-7.62484	0.000544765
Hcon5G00000002301.4	short chain dehydrogenase	-8.50745	0.000544777
Hcon5G00000015471.1	Tricarboxylate carrier	-8.42417	0.000544988
Hcon5G00000014700.1	negative regulation of response to water deprivation	-7.81513	0.000545015
Hcon5G00000018427.2	transcription factor. Required for muscle structure. Its dual subcellular localization suggests that it may function both as a muscle adhesion complex protein and as a transcription factor, or work together with transcription factors, to influence gene expression. Thought to act as a molecular bridge between unc-97 and	-8.51453	0.000545255
Hcon5G00000014535.1	Clathrin adaptor complex small chain	-7.86805	0.000545273
Hcon5G00000017535.3	Enoyl-CoA hydratase/isomerase	-8.6364	0.000545511
Hcon5G00000011467.3	Belongs to the STXBP unc-18 SEC1 family	-7.84292	0.000545517
Hcon5G00000009504.1	Possible Fer4-like domain in RNase L inhibitor, RLI	-8.22453	0.000545848
Hcon5G00000018885.1	Vps5 C terminal like	-7.54883	0.000546003
Hcon5G00000015507.1	component of the eukaryotic translation initiation factor 3 (eIF-3) complex, which is involved in protein synthesis of a specialized repertoire of mRNAs and, together with other initiation factors, stimulates binding of mRNA and methionyl-tRNAi to the 40S ribosome. The eIF-3 complex specifically targets and initiates translation of a subset of mRNAs involved in cell proliferation	-8.48985	0.000546333
Hcon5G00000018762.1	mRNA, complete cds	-8.53469	0.000546483
Hcon5G00000008372.1	structural constituent of ribosome	-7.34002	0.000547401
Hcon5G00000009126.2	FAD dependent oxidoreductase	-7.85921	0.000547595
Hcon5G00000013077.2	S-methyltransferase activity	-7.55776	0.000548202
Hcon5G00000016424.3	Sterile alpha motif.	-8.65	0.000548253
Hcon5G00000018101.5	Belongs to the peptidase A1 family	-8.93441	0.000548422
Hcon5G00000015807.1	motif in proteasome subunits, Int-6, Nip-1 and TRIP-15	-7.63219	0.000548453
Hcon5G00000005815.1	-	-7.56835	0.000549042
Hcon5G00000018677.2	amidase activity	-8.5648	0.000549289
Hcon5G00000008630.1	VHS domain	-9.26621	0.000549681
Hcon5G00000017328.1	Peptidyl-tRNA hydrolase PTH2	-8.2025	0.000549881
Hcon5G00000012236.4	Functions as component of the Arp2 3 complex which is involved in regulation of actin polymerization and together with an activating nucleation-promoting factor (NPF) mediates the formation of branched actin networks	-8.58653	0.000550165
Hcon5G00000015662.1	The coatomer is a cytosolic protein complex that binds to dilysine motifs and reversibly associates with Golgi non- clathrin-coated vesicles, which further mediate biosynthetic protein transport from the ER, via the Golgi up to the trans Golgi network. Coatomer complex is required for budding from Golgi membranes, and is essential for the retrograde Golgi-to-ER transport of dilysine-tagged protei…	-8.37512	0.000550499
Hcon5G00000010235.1	zinc finger	-8.5906	0.000550722
Hcon5G00000017214.2	Asparaginase, N-terminal	-6.74418	0.000550748
Hcon5G00000017498.1	component of the eukaryotic translation initiation factor 3 (eIF-3) complex, which is involved in protein synthesis of a specialized repertoire of mRNAs and, together with other initiation factors, stimulates binding of mRNA and methionyl-tRNAi to the 40S ribosome. The eIF-3 complex specifically targets and initiates translation of a subset of mRNAs involved in cell proliferation	-9.05296	0.000551082
Hcon5G00000017473.1	-	-7.32645	0.000551224
Hcon5G00000011466.1	GTPase activity	-7.84837	0.000551385
Hcon5G00000016393.2	Belongs to the peptidase C1 family	-9.81368	0.000551934
Hcon5G00000016105.1	Calcineurin-like phosphoesterase	-8.38329	0.000551972
Hcon5G00000014331.1	-	-7.52149	0.000552
Hcon5G00000006327.1	-	-8.74068	0.000552167
Hcon5G00000000209.1	pyridoxal-dependent decarboxylase	-7.89722	0.000552551
Hcon5G00000011088.1	Extended	-7.956	0.000552976
Hcon5G00000002645.1	Belongs to the NAD(P)-dependent epimerase dehydratase family. GDP-mannose 4,6-dehydratase subfamily	-8.31588	0.000553248
Hcon5G00000002788.1	Belongs to the ubiquitin-conjugating enzyme family	-9.0665	0.000553666
Hcon5G00000002171.1	Belongs to the small GTPase superfamily. Arf family	-7.48646	0.000554561
Hcon5G00000009603.1	Leucine-rich repeat-containing protein 59	-9.18958	0.000555459
Hcon5G00000014951.1	Ubiquitin/SUMO-activating enzyme ubiquitin-like domain	-8.58695	0.000555695
Hcon5G00000018466.1	Putative peptidoglycan binding domain	-7.36366	0.000555783
Hcon5G00000013184.1	B3/4 domain	-8.01559	0.000557487
Hcon5G00000000259.1	ShK toxin domain	-7.26682	0.000557536
Hcon5G00000011247.1	GCN5-related N-acetyl-transferase	-9.48528	0.000559527
Hcon5G00000005873.1	Belongs to the TRAFAC class myosin-kinesin ATPase superfamily. Kinesin family	-7.57223	0.000559821
Hcon5G00000002311.1	Coiled-coil domain containing 51	-8.04176	0.000560028
Hcon5G00000001778.1	-	-8.71011	0.000560055
Hcon5G00000004874.1	AIR synthase related protein, N-terminal domain	-6.80249	0.000560149
Hcon5G00000018488.1	Von Willebrand	-7.03035	0.000560583
Hcon5G00000002849.3	Pyridoxal-phosphate dependent enzyme	-7.55216	0.000560935
Hcon5G00000011367.2	May play a role in vesicular transport from endoplasmic reticulum to Golgi	-7.38697	0.000561755
Hcon5G00000010996.1	mitochondrial gene expression	-8.01477	0.000562969
Hcon5G00000016303.1	zinc finger	-7.78949	0.000563005
Hcon5G00000010792.1	beta-adrenergic receptor kinase activity	-8.14351	0.000563143
Hcon5G00000016210.1	May be a globin and may play a role in oxygen transport	-8.2996	0.000563754
Hcon5G00000010845.1	Ribosomal protein L3	-7.84943	0.000565277
Hcon5G00000010361.2	Belongs to the OSBP family	-8.57237	0.000566154
Hcon5G00000007726.1	Belongs to the acyl-CoA oxidase family	-8.7389	0.000567619
Hcon5G00000003086.1	Catalyzes the radical-mediated insertion of two sulfur atoms into the C-6 and C-8 positions of the octanoyl moiety bound to the lipoyl domains of lipoate-dependent enzymes, thereby converting the octanoylated domains into lipoylated derivatives	-7.98804	0.000567828
Hcon5G00000005627.1	Membrane-associating domain	-7.96431	0.00056872
Hcon5G00000000590.1	May be involved, downstream of pvf-1, in the positioning of ray 1, the most anterior ray sensillum in the male tail	-6.74659	0.000568948
Hcon5G00000013823.2	-	-8.26498	0.000570654
Hcon5G00000002819.1	Domain of unknown function (DUF1794)	-8.81078	0.000572805
Hcon5G00000002240.1	B-cell receptor-associated protein 31-like	-7.94447	0.000575326
Hcon5G00000002130.1	Adenylate sensor of SNF1-like protein kinase	-7.34203	0.000580589
Hcon5G00000006501.1	Phosphotyrosine interaction domain (PTB/PID)	-8.1193	0.000580635
Hcon5G00000000108.1	Kazal-type serine protease inhibitor domain	-8.48034	0.000582559
Hcon5G00000007273.1	Sec63 Brl domain	-7.36773	0.000585245
Hcon5G00000011406.1	LSM domain	-8.11167	0.000588355
Hcon5G00000002594.2	WASP-binding domain of Sorting nexin protein	-9.15705	0.000589174
Hcon5G00000013116.1	OTU-like cysteine protease	-6.97089	0.000593412
Hcon5G00000008548.2	Glutaredoxin	-7.71391	0.00059522
Hcon5G00000007705.3	Transforming acidic coiled-coil-containing protein (TACC)	-7.7293	0.000595841
Hcon5G00000012838.2	-	-5.74214	0.000596201
Hcon5G00000004579.1	Hepatocyte growth factor-regulated tyrosine kinase substrate	-6.31892	0.000597276
Hcon5G00000017058.1	functions as the transit peptide receptor at the surface of the mitochondrion outer membrane and facilitates the movement of preproteins into the translocation pore	-7.54226	0.000597896
Hcon5G00000013918.1	TOG	-7.8445	0.000600369
Hcon5G00000014094.1	-	-5.83897	0.000604413
Hcon5G00000009595.1	WD40 repeats	-7.87421	0.000611729
Hcon5G00000006322.1	Aminopeptidase P, N-terminal domain	-6.57924	0.00062003
Hcon5G00000014777.2	Ubiquitin carboxyl-terminal hydrolase, family 1	-6.50619	0.000621895
Hcon5G00000018343.1	EF-hand domain pair	-8.86991	0.000623418
Hcon5G00000014076.1	-	-8.31839	0.000627807
Hcon5G00000008932.2	Belongs to the peptidase C1 family	-8.77712	0.000628093
Hcon5G00000014225.1	LUC7 N_terminus	-7.60443	0.000630938
Hcon5G00000017474.1	Forms chloride channels	-8.75398	0.000632095
Hcon5G00000006386.1	cation binding	-7.35078	0.00063626
Hcon5G00000014940.1	Belongs to the small heat shock protein (HSP20) family	-9.07038	0.00063893
Hcon5G00000004787.1	high mobility group	-8.89633	0.000641735
Hcon5G00000006431.1	NADH-ubiquinone oxidoreductase B15 subunit (NDUFB4)	-6.82163	0.000645578
Hcon5G00000005016.1	Belongs to the CGI121 TPRKB family	-7.74508	0.000647154
Hcon5G00000017063.1	oxidoreductase activity, acting on the CH-CH group of donors	-9.69532	0.000648899
Hcon5G00000018810.1	eRF1_1	-9.14295	0.000665365
Hcon5G00000011557.1	The proteasome is a multicatalytic proteinase complex which is characterized by its ability to cleave peptides with Arg, Phe, Tyr, Leu, and Glu adjacent to the leaving group at neutral or slightly basic pH	-8.99967	0.000669368
Hcon5G00000006654.1	Adaptin N terminal region	-8.20962	0.000680719
Hcon5G00000016868.1	Peptidase C13 family	-7.40287	0.000683868
Hcon5G00000011971.2	Sin3 associated polypeptide p18 (SAP18)	-9.10012	0.000693577
Hcon5G00000000589.1	Domain of unknown function (DUF4773)	-5.93811	0.000695895
Hcon5G00000013406.1	Aldehyde dehydrogenase family	-9.70846	0.000697889
Hcon5G00000011513.2	Adds a myristoyl group to the N-terminal glycine residue of certain cellular proteins	-9.17107	0.000735321
Hcon5G00000005105.1	Proteasome/cyclosome repeat	-9.00215	0.000739688
Hcon5G00000013588.1	AhpC/TSA antioxidant enzyme	-9.12097	0.000745762
Hcon5G00000000444.3	Catalyzes the production of trehalose from glucose-6- phosphate and UDP-glucose in a 2 step process	-8.73218	0.000747345
Hcon5G00000010403.1	CAP_GLY	-8.94078	0.000758879
Hcon5G00000008405.1	Cytidylyltransferase-like	-8.82094	0.00083295
Hcon5G00000001915.1	Belongs to the histone deacetylase family. HD Type 1 subfamily	-7.89275	0.000837345
Hcon5G00000010003.1	-	-8.65425	0.000839914
Hcon5G00000002359.1	-	-12.1541	0.000842748
Hcon5G00000000261.1	-	-8.21301	0.000848066
Hcon5G00000008603.1	Belongs to the short-chain dehydrogenases reductases (SDR) family	-9.00976	0.000859629
Hcon5G00000013134.1	Mitochondrial F1F0-ATP synthase, subunit f	-9.11704	0.000868648
Hcon5G00000018289.2	TATA-binding protein interacting (TIP20)	-8.91358	0.000895991
Hcon5G00000005863.2	Domain of unknown function DUF148	-7.92048	0.000998402
Hcon5G00000000325.1	-	-8.18152	0.00100421
Hcon5G00000014489.2	occurring C-terminal to leucine-rich repeats	-8.77564	0.00102676
Hcon5G00000011112.1	Belongs to the TRAFAC class myosin-kinesin ATPase superfamily. Myosin family	-7.68064	0.00113862
Hcon5G00000010522.1	Component of the microsomal signal peptidase complex which removes signal peptides and other N-terminal peptides from nascent proteins as they are translocated into the lumen of the endoplasmic reticulum	-9.22162	0.00115708
Hcon5G00000015890.8	Required for cytoplasmic partitioning and asymmetric cell division in early embryogenesis. Phosphorylates and restricts the asymmetry effector mex-5 (and possibly also mex-6) to the anterior cytoplasm of the zygote. Regulates mes-1 expression during early embryogenesis. Critical role in postembryonic vulval morphogenesis	-7.70147	0.00115998
Hcon5G00000018386.1	Thioredoxin	-7.80585	0.00116384
Hcon5G00000009360.1	barbed-end actin filament uncapping	-7.74764	0.00117685
Hcon5G00000008615.3	LBP / BPI / CETP family, N-terminal domain	-7.44828	0.00123959
Hcon5G00000005344.1	Metallo-beta-lactamase superfamily	-8.56697	0.00130064
Hcon5G00000015567.2	-	-8.6138	0.00139095
Hcon5G00000004459.1	melanosome transport	-8.90023	0.00143228
Hcon5G00000014204.1	3-oxo-5-alpha-steroid 4-dehydrogenase	-7.71737	0.00143491
Hcon5G00000010055.1	-	-9.27118	0.00152486
Hcon5G00000010936.1	Component of the cytosolic iron-sulfur (Fe-S) protein assembly (CIA) machinery. Required for the maturation of extramitochondrial Fe-S proteins. Part of an electron transfer chain functioning in an early step of cytosolic Fe-S biogenesis. Electrons are transferred to the Fe-S cluster from NADPH via a FAD- and FMN-containing diflavin oxidoreductase. Has anti- apoptotic effects in the cell	-7.35419	0.00152868
Hcon5G00000006359.1	BPTI/Kunitz family of serine protease inhibitors.	-8.84815	0.00158033
Hcon5G00000010834.1	-	-7.57269	0.00159455
Hcon5G00000005996.2	glutamine synthetase	-9.33637	0.00164622
Hcon5G00000016287.1	cortical actin cytoskeleton organization	-11.8327	0.00178278
Hcon5G00000016157.2	LETM1-like protein	-10.6212	0.00181978
Hcon5G00000014000.1	Associated with the spliceosome snRNP U1, U2, U4 U6 and U5	-7.88991	0.00187398
Hcon5G00000007420.1	Calponin homology domain	-8.05575	0.00198578
Hcon5G00000013442.3	Cysteine rich repeat	-9.51472	0.00199928
Hcon5G00000015813.1	Matrixin	-8.3115	0.00201421
Hcon5G00000009785.2	Accessory subunit of the mitochondrial membrane respiratory chain NADH dehydrogenase (Complex I), that is believed not to be involved in catalysis. Complex I functions in the transfer of electrons from NADH to the respiratory chain. The immediate electron acceptor for the enzyme is believed to be ubiquinone	-8.5726	0.00204254
Hcon5G00000014696.1	Cysteine synthase	-7.72278	0.0020487
Hcon5G00000012250.1	Calsequestrin	-7.66199	0.00207491
Hcon5G00000018100.1	Belongs to the peptidase A1 family	-8.76556	0.00225559
Hcon5G00000002312.1	ATP synthase gamma chain	-8.57479	0.00227739
Hcon5G00000009178.1	NADH:ubiquinone oxidoreductase subunit B14.5a (Complex I-B14.5a)	-8.61926	0.00230398
Hcon5G00000005862.1	Domain of unknown function DUF148	-8.10173	0.00231905
Hcon5G00000008946.1	Belongs to the peptidase C1 family	-9.17861	0.00252292
Hcon5G00000007770.1	NHL repeat	-8.7359	0.00257256
Hcon5G00000004253.1	Pyridoxal-dependent decarboxylase conserved domain	-7.25051	0.0027942
Hcon5G00000017241.1	Belongs to the class I-like SAM-binding methyltransferase superfamily. Protein arginine N- methyltransferase family	-8.51126	0.00282748
Hcon5G00000012999.1	Ribosomal_L32e	-7.72425	0.0028635
Hcon5G00000005164.1	Belongs to the peptidase A1 family	-8.24481	0.00287739
Hcon5G00000018721.1	-	-6.9212	0.00299715
Hcon5G00000004012.1	nucleobindin	-6.91019	0.00319671
Hcon5G00000013693.1	Mitochondrial ATP synthase g subunit	-7.91388	0.00322671
Hcon5G00000005818.1	Reversible hydration of carbon dioxide	-8.04177	0.00332776
Hcon5G00000012894.1	The glycine cleavage system catalyzes the degradation of glycine	-8.22294	0.00333817
Hcon5G00000003755.1	Fibronectin type 3 domain	-7.4198	0.00344659
Hcon5G00000012090.1	Sigma factor PP2C-like phosphatases	-7.51754	0.00349522
Hcon5G00000006251.1	Belongs to the universal ribosomal protein uL22 family	-8.3585	0.00367528
Hcon5G00000013825.1	zinc ion binding. It is involved in the biological process described with glutathione biosynthetic process	-7.44109	0.00368953
Hcon5G00000009052.1	-	-8.38274	0.00370401
Hcon5G00000007852.1	PML body organization	-7.77104	0.00380301
Hcon5G00000004295.1	Binds specifically to cytosolic chaperonin (c-CPN) and transfers target proteins to it. Binds to nascent polypeptide chain and promotes folding in an environment in which there are many competing pathways for nonnative proteins	-7.96923	0.00397954
Hcon5G00000011330.1	Annexin repeats	-7.4024	0.00418644
Hcon5G00000008119.1	Acyl CoA binding protein	-8.26809	0.00431512
Hcon5G00000016426.1	Family of unknown function (DUF5352)	-8.35261	0.00433113
Hcon5G00000000286.1	NAD(P) transhydrogenase beta subunit	-8.23164	0.00434273
Hcon5G00000011749.1	Shwachman-Bodian-Diamond syndrome (SBDS) protein	-7.53198	0.00449953
Hcon5G00000006180.2	Ubiquitin Carboxyl-terminal Hydrolase-like zinc finger	-7.10934	0.00463941
Hcon5G00000011701.1	oxidoreductase activity	-7.16286	0.00479238
Hcon5G00000011994.1	RNA splicing, via transesterification reactions with bulged adenosine as nucleophile	-9.42764	0.00485481
Hcon5G00000010358.1	PITH domain	-6.87753	0.00486313
Hcon5G00000004786.1	Peptidyl-prolyl cis-trans isomerase	-7.97362	0.00487049
Hcon5G00000019088.2	oxidoreductase activity	-7.49047	0.00490364
Hcon5G00000017234.1	-	-8.4664	0.00505928
Hcon5G00000009037.2	Ribosomal protein L30p/L7e	-7.99869	0.00511507
Hcon5G00000005813.1	Zinc finger C-x8-C-x5-C-x3-H type (and similar)	-7.34022	0.00513308
Hcon5G00000015275.1	Belongs to the SNF7 family	-7.47867	0.00519259
Hcon5G00000000604.1	Acyl CoA binding protein	-7.54071	0.0053516
Hcon5G00000003323.1	NADH dehydrogenase [ubiquinone] flavoprotein 3, mitochondrial	-7.23034	0.00547446
Hcon5G00000006982.1	Nuclear transport factor 2 (NTF2) domain	-7.90535	0.00547629
Hcon5G00000016683.1	-	-6.39953	0.00551823
Hcon5G00000004426.1	Belongs to the ubiquitin-activating E1 family	-7.68794	0.0055926
Hcon5G00000006891.1	Belongs to the RuvB family	-7.00387	0.00560443
Hcon5G00000018697.2	Domain of unknown function (DUF4440)	-8.23204	0.00564197
Hcon5G00000002864.1	Mitochondrial intermembrane chaperone that participates in the import and insertion of multi-pass transmembrane proteins into the mitochondrial inner membrane. May also be required for the transfer of beta-barrel precursors from the TOM complex to the sorting and assembly machinery (SAM complex) of the outer membrane. Acts as a chaperone-like protein that protects the hydrophobic precursors from …	-7.48761	0.00570437
Hcon5G00000007506.2	Belongs to the enoyl-CoA hydratase isomerase family	-9.58748	0.00570679
Hcon5G00000000008.1	Transfers the glycosyl residue from UDP-Glc to the non- reducing end of alpha-1,4-glucan	-7.00075	0.00581689
Hcon5G00000001870.1	Fis1 N-terminal tetratricopeptide repeat	-7.3392	0.00588399
Hcon5G00000009395.1	Belongs to the STXBP unc-18 SEC1 family	-7.96637	0.00605259
Hcon5G00000008796.2	protein serine/threonine phosphatase inhibitor activity	-6.97367	0.00618895
Hcon5G00000007931.5	Belongs to the pyruvate kinase family	-7.43042	0.00623917
Hcon5G00000003001.1	Pre-mRNA-splicing factor SF3a complex subunit 2 (Prp11)	-6.78618	0.00653044
Hcon5G00000017243.1	Proprotein convertase P-domain	-6.65207	0.00653347
Hcon5G00000008276.1	Coiled-coil domain-containing protein	-7.70325	0.00671182
Hcon5G00000015245.2	Microtubule-associated protein Bicaudal-D	-7.3668	0.00678962
Hcon5G00000016358.1	Male sterility protein	-7.70324	0.0069833
Hcon5G00000007125.1	C-terminal region of band_7	-7.13271	0.00706883
Hcon5G00000008155.1	Belongs to the CAP family	-7.59918	0.00719039
Hcon5G00000011343.2	Myristoyl-binding protein that acts as a cargo adapter specifically binds the myristoyl moiety of a subset of N- terminally myristoylated proteins and is required for their localization. Plays a key role in ciliary membrane localization of proteins. Required for the establishment or function of the nervous system	-7.24781	0.00723073
Hcon5G00000007293.1	-	-7.48826	0.00723273
Hcon5G00000007031.2	Cysteine-rich secretory protein LCCL	-7.86508	0.00724504
Hcon5G00000002057.2	c4 zinc finger in nuclear hormone receptors	-5.92146	0.00739415
Hcon5G00000002649.1	mRNA, complete cds	-11.5754	0.0074512
Hcon5G00000014609.2	Broad-specificity nucleoside monophosphate (NMP) kinase that catalyzes the reversible transfer of the terminal phosphate group between nucleoside triphosphates and monophosphates. May have a role in nuclear energy homeostasis. Has also ATPase activity	-7.12797	0.00758556
Hcon5G00000008856.1	-	-6.8658	0.00759144
Hcon5G00000010771.1	ABC transporter	-6.75065	0.00761784
Hcon5G00000002675.1	Metallopeptidase family M24	-7.37464	0.00776774
Hcon5G00000006437.1	Forkhead associated domain	-7.10023	0.00779596
Hcon5G00000018351.1	Orotidine 5'-phosphate decarboxylase / HUMPS family	-7.83201	0.00786196
Hcon5G00000007868.1	O-methyltransferase activity	-6.93336	0.00807796
Hcon5G00000014438.1	Belongs to the short-chain dehydrogenases reductases (SDR) family	-7.10824	0.00814732
Hcon5G00000014695.1	Translocation protein Sec62	-6.81504	0.00820742
Hcon5G00000001184.1	PPIases accelerate the folding of proteins. It catalyzes the cis-trans isomerization of proline imidic peptide bonds in oligopeptides	-8.56622	0.00824673
Hcon5G00000012793.1	-	-7.10696	0.00829781
Hcon5G00000011026.2	-	-6.8263	0.00845545
Hcon5G00000002295.3	ATPases associated with a variety of cellular activities	-7.29533	0.00846334
Hcon5G00000006102.1	N-terminal domain of NEFA-interacting nuclear protein NIP30	-7.24446	0.00847621
Hcon5G00000012797.1	assists the folding of proteins upon ATP hydrolysis	-7.58091	0.0086084
Hcon5G00000004857.1	Belongs to the hexokinase family	-7.09033	0.0086416
Hcon5G00000010401.1	-	-7.39963	0.0086562
Hcon5G00000014198.2	Belongs to the heat shock protein 70 family	-8.5841	0.0087911
Hcon5G00000005599.1	Accessory subunit of the mitochondrial membrane respiratory chain NADH dehydrogenase (Complex I), that is believed not to be involved in catalysis. Complex I functions in the transfer of electrons from NADH to the respiratory chain. The immediate electron acceptor for the enzyme is believed to be ubiquinone	-7.70175	0.00882771
Hcon5G00000016896.1	Tissue inhibitor of metalloproteinase	-7.1786	0.00887305
Hcon5G00000016031.1	domain in transcription factors and synapse-associated proteins	-6.83792	0.0089623
Hcon5G00000002616.1	Belongs to the argonaute family	-6.41469	0.00947526
Hcon5G00000004995.1	mannose-1-phosphate guanylyltransferase activity	-6.56068	0.00948444
Hcon5G00000010378.1	Cytochrome b5	-6.63476	0.00953872
Hcon5G00000014176.1	WW domain binding protein 11	-6.91548	0.00954362
Hcon5G00000016826.2	Essential component of the TIM23 complex, a complex that mediates the translocation of transit peptide-containing proteins across the mitochondrial inner membrane	-7.04496	0.00954835
Hcon5G00000011021.2	RNA recognition motif. (a.k.a. RRM, RBD, or RNP domain)	-7.17084	0.00956519
Hcon5G00000009235.1	OB-fold nucleic acid binding domain	-7.28836	0.00970217
Hcon5G00000006882.1	Trio Rho guanine nucleotide exchange factor	-6.92668	0.00974183
Hcon5G00000012883.1	-	-6.55299	0.00994666
Hcon5G00000000412.1	Ndr family	-7.40378	0.0100366
Hcon5G00000002040.2	HEAT repeat	-7.30041	0.0100441
Hcon5G00000003074.1	-	-6.84523	0.0101065
Hcon5G00000006226.1	Involved in the biosynthesis of glycosaminoglycans	-6.35529	0.0101202
Hcon5G00000016265.4	Hydrolase that can remove conjugated ubiquitin from proteins and plays an important regulatory role at the level of protein turnover by preventing degradation. Specifically cleaves 'Lys-48'-linked polyubiquitin	-6.43613	0.0101207
Hcon5G00000007029.1	Domain present in PSD-95, Dlg, and ZO-1/2.	-6.47321	0.0101216
Hcon5G00000001675.2	TSC-22/dip/bun family	-7.1013	0.010122
Hcon5G00000012378.1	Guanylate-kinase-associated protein (GKAP) protein	-7.69323	0.0101223
Hcon5G00000018444.1	Regulator of Vps4 activity in the MVB pathway	-7.47974	0.0101231
Hcon5G00000009444.1	Lecithin:cholesterol acyltransferase	-6.21874	0.010127
Hcon5G00000010392.1	mRNA, complete cds	-6.54649	0.0101307
Hcon5G00000007049.2	Component of the cytosolic iron-sulfur (Fe S) protein assembly (CIA) machinery. Required for maturation of extramitochondrial Fe-S proteins. The NUBP1-NUBP2 heterotetramer forms a Fe-S scaffold complex, mediating the de novo assembly of an Fe-S cluster and its transfer to target apoproteins	-6.68783	0.0101316
Hcon5G00000018532.3	-	-6.15096	0.010132
Hcon5G00000015518.2	N-terminal domain of oxidoreductase	-6.77897	0.0101331
Hcon5G00000003048.1	Belongs to the class-I aminoacyl-tRNA synthetase family	-7.58813	0.0101333
Hcon5G00000003987.2	Modulator of levamisole receptor-1	-6.28733	0.0101351
Hcon5G00000012563.2	RNA recognition motif	-7.08165	0.0101354
Hcon5G00000012564.1	Ran-binding domain	-6.50404	0.0101363
Hcon5G00000014271.1	Enoyl-CoA hydratase/isomerase	-6.71978	0.010141
Hcon5G00000003724.1	TLR4 regulator and MIR-interacting MSAP	-6.89551	0.0101414
Hcon5G00000012825.1	Required for the normal progression of embryogenesis and viability of the organism. Plays an indispensable role in establishing embryonic polarity and in recruiting and maintaining par-6 to the periphery, through interaction with par-3. Required for epithelial cell polarity in the distal spermatheca. Phosphorylates serine residues of num-1. Required for the expression of antimicrobial peptide nlp…	-6.48333	0.0101415
Hcon5G00000010552.1	Galectin	-6.47602	0.0101425
Hcon5G00000012360.1	AMP-binding enzyme	-6.05129	0.0101432
Hcon5G00000010978.1	ATPase required for the post-translational delivery of tail-anchored (TA) proteins to the endoplasmic reticulum. Recognizes and selectively binds the transmembrane domain of TA proteins in the cytosol. This complex then targets to the endoplasmic reticulum by membrane-bound receptors, where the tail- anchored protein is released for insertion. This process is regulated by ATP binding and hydrolys…	-6.04472	0.0101456
Hcon5G00000011938.2	Ras subfamily of RAS small GTPases	-6.00415	0.010146
Hcon5G00000007058.2	Belongs to the cytochrome P450 family	-7.83817	0.0101462
Hcon5G00000018907.1	nuclear localization sequence binding	-5.45807	0.0101506
Hcon5G00000006746.1	Structural component of the gap junctions	-7.46585	0.010151
Hcon5G00000010370.1	Functions as actin-binding component of the Arp2 3 complex which is involved in regulation of actin polymerization and together with an activating nucleation-promoting factor (NPF) mediates the formation of branched actin networks	-6.20306	0.0101519
Hcon5G00000014223.2	ADP-specific Phosphofructokinase/Glucokinase conserved region	-6.79759	0.0101535
Hcon5G00000013430.1	Glutathione S-transferase N-terminal domain	-6.83862	0.0101568
Hcon5G00000002039.2	Belongs to the class-I aminoacyl-tRNA synthetase family	-6.69003	0.0101592
Hcon5G00000000942.1	ENTH domain	-7.28992	0.0101617
Hcon5G00000015055.1	Belongs to the glycosyl hydrolase 31 family	-6.14629	0.0101618
Hcon5G00000018248.2	midbrain morphogenesis	-6.25566	0.0101632
Hcon5G00000010736.1	RPR	-6.72738	0.0101646
Hcon5G00000006370.1	-	-6.95657	0.0101676
Hcon5G00000004873.1	Protein prenyltransferase alpha subunit repeat	-6.70846	0.0101705
Hcon5G00000013432.1	structural constituent of ribosome	-6.6396	0.0101725
Hcon5G00000012032.1	As part of the heterotrimeric replication protein A complex (RPA RP-A), binds and stabilizes single-stranded DNA intermediates, that form during DNA replication or upon DNA stress. It prevents their reannealing and in parallel, recruits and activates different proteins and complexes involved in DNA metabolism. Thereby, it plays an essential role both in DNA replication and the cellular response t…	-6.53762	0.0101728
Hcon5G00000007469.1	Elongation factor Tu C-terminal domain	-5.6725	0.010173
Hcon5G00000007247.1	formin homology 2 domain containing	-6.16485	0.0101759
Hcon5G00000005845.1	-	-6.66092	0.0101778
Hcon5G00000011581.1	RNA binding	-8.20976	0.0101794
Hcon5G00000008294.1	Leucine-rich repeats, typical (most populated) subfamily	-6.30283	0.010182
Hcon5G00000008550.1	Phosphatidylethanolamine-binding protein	-6.24165	0.0101823
Hcon5G00000003959.3	Dimethylaniline monooxygenase N-oxide-forming	-4.96852	0.0101834
Hcon5G00000014603.1	C2H2-type zinc finger	-6.10122	0.0101863
Hcon5G00000016590.1	Scavenger mRNA decapping enzyme (DcpS) N-terminal	-6.87536	0.0101917
Hcon5G00000001829.1	Insulinase (Peptidase family M16)	-6.62898	0.0102061
Hcon5G00000006994.1	C-terminal to LisH motif.	-6.6312	0.0102126
Hcon5G00000008104.1	Cop9 signalosome complex subunit	-5.99391	0.0102133
Hcon5G00000002009.2	Guanine nucleotide exchange factor for Ras-like GTPases; N-terminal motif	-6.79129	0.0102164
Hcon5G00000006588.1	component of the eukaryotic translation initiation factor 3 (eIF-3) complex, which is involved in protein synthesis of a specialized repertoire of mRNAs and, together with other initiation factors, stimulates binding of mRNA and methionyl-tRNAi to the 40S ribosome. The eIF-3 complex specifically targets and initiates translation of a subset of mRNAs involved in cell proliferation	-6.16197	0.0102174
Hcon5G00000006723.1	HIT domain	-5.88403	0.010219
Hcon5G00000002090.1	transcription initiation from RNA polymerase II promoter	-7.41982	0.010227
Hcon5G00000011087.1	Breast carcinoma amplified sequence 2 (BCAS2)	-6.77868	0.0102271
Hcon5G00000012465.1	Protein tyrosine kinase	-5.50197	0.0102355
Hcon5G00000008716.1	Nematode cuticle collagen N-terminal domain	-7.04946	0.0102381
Hcon5G00000017040.17	Belongs to the metallo-dependent hydrolases superfamily. Adenosine and AMP deaminases family	-6.88929	0.0102426
Hcon5G00000013224.1	Belongs to the RuvB family	-6.1956	0.0102537
Hcon5G00000016156.1	DEAD-like helicases superfamily	-6.14466	0.0102539
Hcon5G00000015534.1	-	-6.40812	0.0102621
Hcon5G00000010689.1	Signal-recognition-particle assembly has a crucial role in targeting secretory proteins to the rough endoplasmic reticulum membrane. SRP9 together with SRP14 and the Alu portion of the SRP RNA, constitutes the elongation arrest domain of SRP. The complex of SRP9 and SRP14 is required for SRP RNA binding	-5.47972	0.0102637
Hcon5G00000005621.1	mitogen-activated protein kinase	-5.73666	0.0102648
Hcon5G00000012070.1	LUC7 N_terminus	-6.63856	0.0102709
Hcon5G00000003304.1	Beta-lactamase	-5.85283	0.0102713
Hcon5G00000016126.1	Belongs to the eukaryotic initiation factor 4E family	-6.72712	0.0102776
Hcon5G00000007595.1	negative regulation of transcription, DNA-templated	-6.62975	0.0102852
Hcon5G00000013201.1	Semialdehyde dehydrogenase, NAD binding domain	-6.07904	0.0103008
Hcon5G00000015439.2	dUTPase	-5.99075	0.0103032
Hcon5G00000013211.1	EF-hand, calcium binding motif	-5.92628	0.0103151
Hcon5G00000005864.1	PUA domain	-6.19476	0.0103288
Hcon5G00000010103.1	Small acidic protein family	-6.03005	0.0103522
Hcon5G00000008020.1	Zinc finger domain	-7.12161	0.0103528
Hcon5G00000005358.1	Belongs to the class-I pyridine nucleotide-disulfide oxidoreductase family	-5.71935	0.0103588
Hcon5G00000003810.1	serine-type peptidase activity	-6.30846	0.0103692
Hcon5G00000003402.1	Molybdopterin-binding domain of aldehyde dehydrogenase	-7.92458	0.0103751
Hcon5G00000011308.1	Proteasome regulatory subunit C-terminal	-6.17728	0.0103771
Hcon5G00000003950.1	Tubulin is the major constituent of microtubules. It binds two moles of GTP, one at an exchangeable site on the beta chain and one at a non-exchangeable site on the alpha chain	-6.91418	0.010411
Hcon5G00000005536.1	-	-5.67725	0.0104152
Hcon5G00000003231.8	ubiquitin-protein transferase activity	-6.09892	0.0104156
Hcon5G00000007658.1	DZF domain	-5.94776	0.0104174
Hcon5G00000018817.1	-	-6.75035	0.0104459
Hcon5G00000005785.1	-	-5.83491	0.0104462
Hcon5G00000002030.2	Belongs to the SKP1 family	-6.21086	0.0104488
Hcon5G00000015922.1	ThiF family	-6.11844	0.010454
Hcon5G00000006126.1	WD domain, G-beta repeat	-5.93658	0.0104563
Hcon5G00000010093.2	motif in proteasome subunits, Int-6, Nip-1 and TRIP-15	-5.98698	0.0104773
Hcon5G00000013772.1	N-terminal region of glycosyl transferase group 7	-5.58478	0.0104779
Hcon5G00000014511.1	Protein of unknown function (DUF2452)	-5.97218	0.010527
Hcon5G00000006201.1	Tropomodulin	-5.79792	0.0105282
Hcon5G00000006696.1	negative regulation of calcium ion transmembrane transport via high voltage-gated calcium channel	-7.57467	0.0105418
Hcon5G00000005332.1	vesicle-mediated transport	-6.64271	0.0105432
Hcon5G00000014313.1	-	-5.21278	0.010574
Hcon5G00000013373.3	negative regulation of vulval development	-6.6215	0.010618
Hcon5G00000009083.1	Functions as component of the Arp2 3 complex which is involved in regulation of actin polymerization and together with an activating nucleation-promoting factor (NPF) mediates the formation of branched actin networks	-5.64676	0.0107185
Hcon5G00000009177.1	UcrQ family	-7.37369	0.0107829
Hcon5G00000002268.1	Peptidase family M13	-6.37252	0.0109267
Hcon5G00000002686.1	ETC complex I subunit conserved region	-6.645	0.0109564
Hcon5G00000014627.2	LSM domain	-5.90127	0.010963
Hcon5G00000002179.1	Belongs to the ubiquitin-conjugating enzyme family	-6.09649	0.0109648
Hcon5G00000006941.1	Low-density lipoprotein receptor domain class A	-6.33504	0.0110033
Hcon5G00000003746.1	mRNA, complete cds	-6.62644	0.0112394
Hcon5G00000005075.2	-	-7.18324	0.0113444
Hcon5G00000010933.1	Belongs to the CD36 family	-5.47883	0.0114753
Hcon5G00000010067.1	Ankyrin repeat	-6.5355	0.0114942
Hcon5G00000013276.1	C-terminal duplication domain of Friend of PRMT1	-7.23924	0.0115741
Hcon5G00000009055.1	-	-7.37684	0.0117756
Hcon5G00000018261.2	C-C_Bond_Lyase of the TIM-Barrel fold	-6.80182	0.0118558
Hcon5G00000014121.1	Nematode cuticle collagen N-terminal domain	-10.4922	0.0120639
Hcon5G00000018790.1	-	-5.88819	0.0121068
Hcon5G00000007225.3	DOMON domain	-6.63071	0.0123215
Hcon5G00000017541.2	Tetratricopeptide repeat	-6.64375	0.0126363
Hcon5G00000014194.1	LIM domain	-6.19205	0.0126723
Hcon5G00000011248.1	MAP-kinase scaffold activity	-6.20625	0.0127209
Hcon5G00000004039.3	-	-6.91255	0.0127308
Hcon5G00000009056.1	-	-8.68687	0.0127419
Hcon5G00000017981.2	Belongs to the peptidase A1 family	-6.89562	0.0127612
Hcon5G00000001651.1	-	-5.90296	0.0128685
Hcon5G00000016485.1	-	-7.22659	0.0130661
Hcon5G00000015926.1	Immunoglobulin	-7.88961	0.0135737
Hcon5G00000005313.2	Methylates the carboxyl group of the C-terminal leucine residue of protein phosphatase 2A catalytic subunits to form alpha-leucine ester residues	-6.85683	0.0137039
Hcon5G00000011108.1	Aldo/keto reductase family	-6.90749	0.0137063
Hcon5G00000019094.2	-	-6.69885	0.0138127
Hcon5G00000009358.1	Heat shock factor binding protein 1	-7.32261	0.0138727
Hcon5G00000008494.1	Zinc finger C-x8-C-x5-C-x3-H type (and similar)	-7.40099	0.0140266
Hcon5G00000018228.1	zinc ion binding	-6.31758	0.0140268
Hcon5G00000014544.1	Belongs to the mitochondrial carrier (TC 2.A.29) family	-6.85607	0.0142474
Hcon5G00000004181.1	RNA recognition motif	-6.93916	0.0142993
Hcon5G00000006677.2	Enoyl-(Acyl carrier protein) reductase	-6.88828	0.0143396
Hcon5G00000016037.1	Belongs to the complex I 75 kDa subunit family	-6.85673	0.0143569
Hcon5G00000004997.2	Ribosomal protein L34e	-6.19737	0.0146768
Hcon5G00000000642.3	Protein kinase C conserved region 1 (C1) domains (Cysteine-rich domains)	-6.5982	0.014688
Hcon5G00000018167.1	proton channel activity	-9.07861	0.0147517
Hcon5G00000016596.1	The glycine cleavage system catalyzes the degradation of glycine	-6.94801	0.0148455
Hcon5G00000006072.1	Ribosomal protein L16p/L10e	-7.06742	0.0149254
Hcon5G00000014005.1	Uncharacterised protein family (UPF0203)	-6.22427	0.0150951
Hcon5G00000011180.1	Belongs to the glutaredoxin family. Monothiol subfamily	-6.32267	0.0151067
Hcon5G00000007451.1	ATP-dependent serine protease that mediates the selective degradation of misfolded, unassembled or oxidatively damaged polypeptides as well as certain short-lived regulatory proteins in the mitochondrial matrix. May also have a chaperone function in the assembly of inner membrane protein complexes. Participates in the regulation of mitochondrial gene expression and in the maintenance of the integ…	-5.82241	0.0151604
Hcon5G00000008479.1	Proteolipid membrane potential modulator	-7.01121	0.0151862
Hcon5G00000018361.1	Serine threonine-protein phosphatase	-6.69484	0.0153141
Hcon5G00000002242.1	Degradation arginine-rich protein for mis-folding	-6.63745	0.0154193
Hcon5G00000001997.2	Belongs to the TRAFAC class myosin-kinesin ATPase superfamily. Kinesin family	-6.72908	0.0162455
Hcon5G00000004877.1	RNA recognition motif. (a.k.a. RRM, RBD, or RNP domain)	-6.96271	0.0163129
Hcon5G00000007122.1	Membrane-associating domain	-6.98314	0.0170073
Hcon5G00000000625.1	DB module	-7.51436	0.0171237
Hcon5G00000007178.2	NHL repeat	-6.91925	0.0172407
Hcon5G00000012033.4	-	-7.21653	0.0172962
Hcon5G00000019102.1	RNA recognition motif	-6.97194	0.0173771
Hcon5G00000005782.1	Ribosomal L22e protein family	-5.535	0.0174145
Hcon5G00000008348.1	Eukaryotic-type carbonic anhydrase	-7.3324	0.0177095
Hcon5G00000016734.1	Ground-like domain	-6.96267	0.0178593
Hcon5G00000002189.1	Nup53/35/40-type RNA recognition motif	-6.95251	0.0180022
Hcon5G00000015543.4	Metal dependent phosphohydrolases with conserved 'HD' motif.	-7.00572	0.018234
Hcon5G00000010884.1	Belongs to the mitochondrial carrier (TC 2.A.29) family	-5.99241	0.0184637
Hcon5G00000016372.1	-	-6.41619	0.01847
Hcon5G00000007709.1	NADH:ubiquinone oxidoreductase, NDUFS5-15kDa	-7.22158	0.0185774
Hcon5G00000013221.1	RNA recognition motif	-5.9844	0.0186122
Hcon5G00000012065.1	Mitochondrial ribosome subunit S26	-5.76751	0.0186608
Hcon5G00000010092.1	CCR4-NOT transcription complex subunit 1 HEAT repeat	-6.52114	0.018903
Hcon5G00000009642.1	Annexin repeats	-6.24072	0.0189246
Hcon5G00000017151.2	TPM domain	-7.48188	0.0190167
Hcon5G00000006819.2	GGL domain	-6.48363	0.0190238
Hcon5G00000011249.1	Zinc finger, C3HC4 type (RING finger)	-6.70921	0.0193967
Hcon5G00000006780.1	The proteasome is a multicatalytic proteinase complex which is characterized by its ability to cleave peptides with Arg, Phe, Tyr, Leu, and Glu adjacent to the leaving group at neutral or slightly basic pH	-6.42149	0.0195741
Hcon5G00000005480.2	Troponin	-7.59707	0.0196229
Hcon5G00000008670.1	Belongs to the small heat shock protein (HSP20) family	-7.49005	0.0196305
Hcon5G00000002582.1	Subunit of the peripheral V1 complex of vacuolar ATPase. Subunit C is necessary for the assembly of the catalytic sector of the enzyme and is likely to have a specific function in its catalytic activity. V-ATPase is responsible for acidifying a variety of intracellular compartments in eukaryotic cells	-5.53483	0.0198755
Hcon5G00000009509.1	Nematode fatty acid retinoid binding protein (Gp-FAR-1)	-5.93597	0.0200024
Hcon5G00000009265.1	Guanylate kinase homologues.	-6.08357	0.0201463
Hcon5G00000002095.2	Belongs to the isocitrate and isopropylmalate dehydrogenases family	-6.32504	0.020462
Hcon5G00000001646.1	lipid binding	-5.3703	0.0206938
Hcon5G00000013696.2	Roadblock/LC7 domain	-6.4407	0.0207767
Hcon5G00000009297.1	atrial cardiac muscle cell development	-6.83156	0.0209589
Hcon5G00000001799.1	Tetratricopeptide repeat	-6.12188	0.0210216
Hcon5G00000007093.2	component of the eukaryotic translation initiation factor 3 (eIF-3) complex, which is involved in protein synthesis of a specialized repertoire of mRNAs and, together with other initiation factors, stimulates binding of mRNA and methionyl-tRNAi to the 40S ribosome. The eIF-3 complex specifically targets and initiates translation of a subset of mRNAs involved in cell proliferation	-5.78224	0.0212003
Hcon5G00000005708.2	PRA1 family protein	-5.85967	0.0213296
Hcon5G00000000369.1	Regulatory subunit of type II PKA R-subunit	-8.06734	0.0216331
Hcon5G00000009867.1	Required for the assembly and or stability of the 40S ribosomal subunit. Required for the processing of the 20S rRNA- precursor to mature 18S rRNA in a late step of the maturation of 40S ribosomal subunits	-6.44682	0.0221937
Hcon5G00000015709.1	K homology RNA-binding domain	-6.43629	0.0221995
Hcon5G00000008849.1	Nucleolar RNA-binding protein, Nop10p family	-6.13557	0.0223772
Hcon5G00000000254.4	bromo domain	-6.43844	0.0227095
Hcon5G00000016463.2	WD40 repeats	-6.42947	0.0233142
Hcon5G00000006214.2	RNA recognition motif	-5.85933	0.0233172
Hcon5G00000016651.1	Immunoglobulin C-2 Type	-5.38104	0.0238046
Hcon5G00000007177.3	Protein of unknown function (DUF1777)	-5.98868	0.0242105
Hcon5G00000007331.1	The proteasome is a multicatalytic proteinase complex which is characterized by its ability to cleave peptides with Arg, Phe, Tyr, Leu, and Glu adjacent to the leaving group at neutral or slightly basic pH	-7.46513	0.0242879
Hcon5G00000015053.6	Belongs to the glycosyl hydrolase 31 family	-6.61753	0.0245486
Hcon5G00000018692.1	CAP_GLY	-6.29343	0.0259528
Hcon5G00000015663.1	Zn-finger in Ran binding protein and others	-6.09249	0.0261645
Hcon5G00000018932.1	-	-6.31347	0.0267904
Hcon5G00000003479.2	Ribonuclease H protein	-9.05288	0.0271354
Hcon5G00000014315.2	DeoC/LacD family aldolase	-6.73348	0.027373
Hcon5G00000016737.1	Belongs to the eukaryotic ribosomal protein eS30 family	-5.97449	0.0277017
Hcon5G00000018388.1	ankyrin repeat	-5.48454	0.0277597
Hcon5G00000003194.2	Domain with 2 conserved Trp (W) residues	-5.89793	0.0279063
Hcon5G00000006919.1	Ribosomal protein S19	-5.87967	0.0279966
Hcon5G00000016361.1	Striatin family	-5.9372	0.0286597
Hcon5G00000017940.1	Catalyzes the irreversible NADPH-dependent deamination of GMP to IMP. It functions in the conversion of nucleobase, nucleoside and nucleotide derivatives of G to A nucleotides, and in maintaining the intracellular balance of A and G nucleotides	-5.7054	0.0287463
Hcon5G00000015727.1	Belongs to the LDH MDH superfamily	-8.34568	0.0294229
Hcon5G00000017855.2	-	-6.11423	0.0296562
Hcon5G00000008928.1	Belongs to the peptidase C1 family	-5.83715	0.0296676
Hcon5G00000009789.1	Binds specifically to cytosolic chaperonin (c-CPN) and transfers target proteins to it. Binds to nascent polypeptide chain and promotes folding in an environment in which there are many competing pathways for nonnative proteins (By similarity)	-5.52186	0.029688
Hcon5G00000018886.1	Oxidative-stress-responsive kinase 1 C-terminal domain	-5.02438	0.0300733
Hcon5G00000011811.1	BolA-like protein	-6.13521	0.0309932
Hcon5G00000011688.1	Leucine Rich Repeat	-5.61565	0.0309981
Hcon5G00000014943.1	Cdc37 C terminal domain	-5.37892	0.031057
Hcon5G00000017061.1	oxidoreductase activity, acting on the CH-CH group of donors	-5.74943	0.031075
Hcon5G00000013976.1	Belongs to the AAA ATPase family	-7.94902	0.0311019
Hcon5G00000009995.1	N-terminal conserved domain of Nudc.	-5.46348	0.0311674
Hcon5G00000007138.4	FtsH Extracellular	-5.61449	0.0314478
Hcon5G00000016331.3	Belongs to the CRISP family	-5.33409	0.0318901
Hcon5G00000014330.1	Nematode cuticle collagen N-terminal domain	-8.5623	0.0322621
Hcon5G00000016145.1	Transthyretin-like family	-5.97332	0.03262
Hcon5G00000005600.5	Domain present in Saccharomyces cerevisiae Shp1, Drosophila melanogaster eyes closed gene (eyc), and vertebrate p47.	-5.19808	0.032713
Hcon5G00000006440.1	Snf7	-5.68961	0.0328833
Hcon5G00000009086.1	Inositol monophosphatase family	-6.03897	0.0331736
Hcon5G00000015508.1	Pfam:WWbp	-4.9321	0.0336569
Hcon5G00000010666.1	AMP-binding enzyme	-6.13842	0.0341169
Hcon5G00000013177.1	Ribosomal proteins L26 eukaryotic, L24P archaeal	-6.60101	0.0341319
Hcon5G00000008740.1	Belongs to the protein disulfide isomerase family	-5.33818	0.0345129
Hcon5G00000009434.1	cAMP-dependent protein kinase inhibitor	-5.76133	0.0345842
Hcon5G00000006476.1	Cadherins are calcium-dependent cell adhesion proteins	-5.86913	0.0347331
Hcon5G00000015665.1	-	-5.05869	0.0350164
Hcon5G00000017344.1	Rhodanese Homology Domain	-6.11438	0.035026
Hcon5G00000005643.1	Domain of unknown function DUF148	-5.70902	0.0350835
Hcon5G00000016880.3	Lysin motif	-6.09033	0.0363724
Hcon5G00000014731.2	RNA binding	-5.67429	0.0364051
Hcon5G00000005433.2	-	-5.91048	0.0364309
Hcon5G00000017818.1	Eukaryotic protein of unknown function (DUF866)	-5.31378	0.0365892
Hcon5G00000014424.1	Belongs to the mitochondrial carrier (TC 2.A.29) family	-6.03233	0.0367742
Hcon5G00000003639.1	Belongs to the universal ribosomal protein uS13 family	-5.49753	0.0368915
Hcon5G00000006466.6	protein, isoform A	-5.80359	0.0370966
Hcon5G00000012983.1	-	-5.91553	0.0372836
Hcon5G00000007086.1	NADH-ubiquinone oxidoreductase subunit 10	-5.50468	0.0374733
Hcon5G00000002307.1	Belongs to the CRISP family	-4.12821	0.0375
Hcon5G00000000194.2	-	-5.81882	0.0375932
Hcon5G00000018660.1	ERAP1-like C-terminal domain	-5.97366	0.0376712
Hcon5G00000008116.1	Mago nashi protein	-5.45085	0.0377214
Hcon5G00000009344.1	Protein kinase C conserved region 2 (CalB)	-5.56055	0.0377578
Hcon5G00000010733.1	Electron transfer flavoprotein-ubiquinone oxidoreductase, 4Fe-4S	-5.68082	0.0379358
Hcon5G00000016823.1	-	-6.85936	0.038008
Hcon5G00000017685.1	snRNP Sm proteins	-6.4294	0.0383731
Hcon5G00000018385.2	Ubiquitin carboxyl-terminal hydrolase, family 1	-6.79456	0.0385543
Hcon5G00000016546.2	Transthyretin-like family	-4.95376	0.0393511
Hcon5G00000005693.1	-	-9.52165	0.0398222
Hcon5G00000005436.1	dihydropyrimidinase-related protein	-5.77541	0.0398327
Hcon5G00000016334.2	-	-5.77292	0.0401808
Hcon5G00000002362.2	Aldo/keto reductase family	-6.20655	0.0406063
Hcon5G00000003872.3	endoplasmic reticulum stress-induced pre-emptive quality control	-5.76445	0.0406216
Hcon5G00000005408.1	Thioredoxin-like	-6.28315	0.0410057
Hcon5G00000011972.1	Histone-binding protein RBBP4 or subunit C of CAF1 complex	-5.59625	0.0412628
Hcon5G00000000126.3	GAT domain	-5.65138	0.0418759
Hcon5G00000008930.2	Belongs to the peptidase C1 family	-5.19068	0.0421068
Hcon5G00000001749.1	Calcium-regulated, actin-modulating protein that binds to the plus (or barbed) ends of actin monomers or filaments, preventing monomer exchange (end-blocking or capping). Binds actin but does not nucleate actin polymerization, albeit slows down elongation by blocking the barbed ends. By promoting actin depolymerization, required for the elimination of presynaptic components downstream of the egl-…	-5.54935	0.0422293
Hcon5G00000007467.1	Ribosomal protein S36, mitochondrial	-6.16425	0.0426288
Hcon5G00000014528.1	Zyg-11 family member B, cell cycle regulator	-6.10504	0.0429928
Hcon5G00000009895.1	Belongs to the small heat shock protein (HSP20) family	-5.52922	0.0430966
Hcon5G00000017062.2	Belongs to the small heat shock protein (HSP20) family	-4.67819	0.0439972
Hcon5G00000006720.2	Armadillo/beta-catenin-like repeats	-7.04961	0.044088
Hcon5G00000014085.1	LUC7 N_terminus	-5.60842	0.0441808
Hcon5G00000011617.1	Transthyretin-like family	-5.96849	0.045069
Hcon5G00000005430.1	RNA binding	-5.77162	0.0451255
Hcon5G00000005720.1	ribosomal protein	-6.03592	0.0451489
Hcon5G00000010899.1	RNA recognition motif	-5.0062	0.0462195
Hcon5G00000009015.1	Peptidase S24-like	-5.79104	0.0462216
Hcon5G00000000584.1	Peptidase dimerisation domain	-5.48873	0.0462484
Hcon5G00000005706.2	Sugar (and other) transporter	-4.81439	0.0463713
Hcon5G00000008401.1	-	-5.55192	0.0466633
Hcon5G00000008951.1	Belongs to the peptidase C1 family	-6.02329	0.0469606
Hcon5G00000012984.1	and, together with other initiation factors, stimulates binding of mRNA and methionyl-tRNAi to the 40S ribosome	-6.25626	0.0472384
Hcon5G00000018454.1	Putative methyltransferase	-5.85628	0.0477105
Hcon5G00000014202.1	Ankyrin repeat	-5.44142	0.0483573
Hcon5G00000008622.3	-	-5.46726	0.0484945
Hcon5G00000005630.1	ESSS subunit of NADH:ubiquinone oxidoreductase (complex I)	-5.42031	0.0488517
Hcon5G00000008060.1	dihydroceramide kinase activity	-5.69853	0.0489296
Hcon5G00000014933.1	N1221-like protein	-5.43042	0.0491441
Hcon5G00000012991.2	Zona pellucida (ZP) domain	-5.11313	0.0493946
Hcon5G00000004711.1	-	-5.22488	0.0501296
Hcon5G00000001700.1	Importin-beta N-terminal domain	-5.67639	0.0502882
Hcon5G00000003784.3	Regulator of volume decrease after cellular swelling	-5.55426	0.0508749
Hcon5G00000004709.1	Amidinotransferase	-5.08213	0.0515474
Hcon5G00000007558.1	Belongs to the class-III pyridoxal-phosphate-dependent aminotransferase family	-3.92501	0.0515927
Hcon5G00000005511.3	Dynein associated protein	-5.16758	0.0518375
Hcon5G00000006514.1	Belongs to the universal ribosomal protein uL1 family	-5.74586	0.0524577
Hcon5G00000002981.3	-	-5.58605	0.0524687
Hcon5G00000005674.1	Carboxypeptidase regulatory-like domain	-4.52502	0.0527506
Hcon5G00000018587.1	It is involved in the biological process described with	-5.7409	0.053148
Hcon5G00000012330.1	MafB19-like deaminase	-4.68793	0.0536664
Hcon5G00000012895.1	EF-hand, calcium binding motif	-5.49889	0.0538702
Hcon5G00000001757.5	negative regulation of translational initiation	-4.99594	0.054125
Hcon5G00000014547.1	Saposin-like type B, region 2	-4.8469	0.0544849
Hcon5G00000015446.1	Zinc-binding domain present in Lin-11, Isl-1, Mec-3.	-4.94723	0.0547391
Hcon5G00000009051.1	Belongs to the eukaryotic ribosomal protein eS7 family	-4.73362	0.0559818
Hcon5G00000005409.1	2-oxoacid dehydrogenases acyltransferase (catalytic domain)	-5.21232	0.056989
Hcon5G00000009035.1	-	-5.28517	0.0572535
Hcon5G00000001664.1	Ribosomal L28e protein family	-4.87844	0.057451
Hcon5G00000018443.1	Ubiquinol-cytochrome C reductase complex 14kD subunit	-4.79964	0.0579312
Hcon5G00000005904.1	The 2-oxoglutarate dehydrogenase complex catalyzes the overall conversion of 2-oxoglutarate to succinyl-CoA and CO(2). It contains multiple copies of three enzymatic components 2- oxoglutarate dehydrogenase (E1), dihydrolipoamide succinyltransferase (E2) and lipoamide dehydrogenase (E3) (By similarity)	-6.04249	0.0580641
Hcon5G00000006969.1	Ribosomal L37ae protein family	-4.30799	0.0580847
Hcon5G00000013797.1	Transthyretin-like family	-5.68845	0.0586998
Hcon5G00000011852.1	-	-4.63845	0.0587346
Hcon5G00000013934.2	Acetyl-CoA hydrolase/transferase N-terminal domain	-4.97013	0.0596676
Hcon5G00000005274.2	Elongation factor Tu GTP binding domain	-5.2511	0.0606444
Hcon5G00000010918.1	clathrin binding	-5.00075	0.063144
Hcon5G00000011624.1	Glutaredoxin	-4.64132	0.063377
Hcon5G00000003199.1	Calponin homology domain	-5.35665	0.0636802
Hcon5G00000017393.1	The pyruvate dehydrogenase complex catalyzes the overall conversion of pyruvate to acetyl-CoA and CO(2)	-5.93774	0.063987
Hcon5G00000008499.1	cell redox homeostasis	-5.92823	0.06546
Hcon5G00000014305.1	AP endonuclease family 2	-4.78682	0.0655277
Hcon5G00000018531.1	Belongs to the serpin family	-4.75103	0.0656844
Hcon5G00000007133.1	Death-associated protein	-6.92676	0.0662212
Hcon5G00000000297.1	Secreted protein acidic and rich in cysteine Ca binding region	-5.10016	0.0663743
Hcon5G00000003062.1	K homology RNA-binding domain	-5.13228	0.0667149
Hcon5G00000011240.1	Epidermal growth factor-like domain.	-5.67815	0.0669683
Hcon5G00000011780.1	Acts as a mediator between the cap-binding complex (CBC) and the primary microRNAs (miRNAs) processing machinery. Contributes to the stability and delivery of capped primary miRNA transcripts to the primary miRNA processing complex, thereby playing a role in RNA-mediated gene silencing (RNAi) by miRNAs (By similarity)	-5.30403	0.0691726
Hcon5G00000011409.1	Heavy-metal-associated domain	-4.22228	0.0694596
Hcon5G00000006042.4	Dystroglycan-type cadherin-like domains.	-5.80078	0.0697447
Hcon5G00000018529.4	regulation of growth rate	-4.90232	0.0698142
Hcon5G00000008533.1	Belongs to the hexokinase family	-4.95541	0.0700778
Hcon5G00000004167.1	superoxide-generating NADPH oxidase activator activity	-4.17137	0.0703576
Hcon5G00000000381.2	-	-5.42613	0.0706929
Hcon5G00000011829.1	Mitochondrial glycoprotein	-4.38749	0.0707174
Hcon5G00000009135.1	CHORD	-4.52186	0.0721126
Hcon5G00000006382.2	Electron transfer flavoprotein FAD-binding domain	-3.18071	0.0735276
Hcon5G00000009387.2	FDF	-5.27449	0.0736911
Hcon5G00000014117.1	Nematode cuticle collagen N-terminal domain	-7.35169	0.0739855
Hcon5G00000005742.1	-	-5.5224	0.0742507
Hcon5G00000007158.1	Immunoglobulin like	-5.1682	0.0743895
Hcon5G00000003729.1	Clc-like	-5.03122	0.0744527
Hcon5G00000014492.1	Amidinotransferase	-4.88479	0.0754056
Hcon5G00000008520.1	-	-5.1402	0.0755401
Hcon5G00000019021.1	C-type lectin (CTL) or carbohydrate-recognition domain (CRD)	-5.33234	0.075569
Hcon5G00000007381.2	Possible plasma membrane-binding motif in junctophilins, PIP-5-kinases and protein kinases.	-4.80239	0.0755724
Hcon5G00000009165.1	Nematode cuticle collagen N-terminal domain	-5.83743	0.0766794
Hcon5G00000001745.1	Lamin Tail Domain	-6.94102	0.0767105
Hcon5G00000016237.1	Protein phosphatase 2A regulatory B subunit (B56 family)	-5.09854	0.0773761
Hcon5G00000002060.5	prohibitin homologues	-4.77559	0.0776796
Hcon5G00000000951.1	-	-5.31521	0.078664
Hcon5G00000000843.1	Transposase (partial DDE domain)	-6.64998	0.0795024
Hcon5G00000014478.1	assists the folding of proteins upon ATP hydrolysis	-4.81668	0.0799388
Hcon5G00000011793.1	Conserved hypothetical ATP binding protein	-4.98301	0.0800336
Hcon5G00000010124.1	Nematode fatty acid retinoid binding protein (Gp-FAR-1)	-4.64129	0.0802303
Hcon5G00000006763.1	-	-3.8244	0.0802479
Hcon5G00000005124.1	Actin depolymerisation factor/cofilin -like domains	-4.33121	0.0813748
Hcon5G00000016870.1	Peptidase C13 family	-3.27341	0.0814927
Hcon5G00000009641.2	Annexin repeats	-4.42028	0.0816281
Hcon5G00000010773.1	Belongs to the mitochondrial carrier (TC 2.A.29) family	-6.12576	0.0824081
Hcon5G00000004957.1	Mitochondrial 39-S ribosomal protein L47 (MRP-L47)	-5.42098	0.0832054
Hcon5G00000002328.2	-	-5.39268	0.0855364
Hcon5G00000004993.1	Alcohol dehydrogenase GroES-like domain	-4.00998	0.0865397
Hcon5G00000015291.1	Ribosomal protein L35Ae	-3.50964	0.0875156
Hcon5G00000018884.1	WD domain, G-beta repeat	-4.9347	0.0880712
Hcon5G00000012544.1	Subunit of the peripheral V1 complex of vacuolar ATPase. V-ATPase is responsible for acidifying a variety of intracellular compartments in eukaryotic cells, thus providing most of the energy required for transport processes in the vacuolar system	-4.13563	0.0885852
Hcon5G00000006985.1	Binds to the 60S ribosomal subunit and prevents its association with the 40S ribosomal subunit to form the 80S initiation complex in the cytoplasm. May also be involved in ribosome biogenesis. Involved in miRNA-mediated gene silencing	-4.79625	0.0886936
Hcon5G00000006355.1	Repeats in fly CG4713, worm Y37H9A.3 and human FLJ20241.	-4.37997	0.0887313
Hcon5G00000013687.1	Domain of unknown function (DUF1794)	-4.0903	0.0894263
Hcon5G00000008410.1	Tensin like C1 domain containing phosphatase	-4.37494	0.0897584
Hcon5G00000008397.1	Inheritance of peroxisomes protein 1	-4.68513	0.0898939
Hcon5G00000007294.1	Ribosomal_L31e	-4.67627	0.0901901
Hcon5G00000007630.1	Proteasome subunit beta type	-4.06845	0.0908293
Hcon5G00000014111.7	EGF domain, unclasssified subfamily	-4.34815	0.0915084
Hcon5G00000009500.3	Serine/threonine phosphatases, family 2C, catalytic domain	-5.64308	0.0915858
Hcon5G00000004315.1	snRNP Sm proteins	-4.67876	0.0926519
Hcon5G00000004705.2	ATPase family associated with various cellular activities (AAA)	-5.48175	0.0943191
Hcon5G00000004745.1	Catalyzes the formation of S-adenosylmethionine from methionine and ATP	-4.43692	0.0944921
Hcon5G00000008027.1	Prp31 C terminal domain	-3.81685	0.0949721
Hcon5G00000011529.4	histone acetyltransferase activity	-4.30326	0.0950342
Hcon5G00000007495.1	-	-3.67451	0.0951523
Hcon5G00000016545.1	Transthyretin-like family	-4.39403	0.095943
Hcon5G00000003948.2	-	-4.99043	0.0961695
Hcon5G00000016650.1	Immunoglobulin C-2 Type	-5.90165	0.0962379
Hcon5G00000015283.2	Cytoskeletal linker protein, which is essential for attachment of the centrosome to the nucleus. Required for dynein localization to the nuclear envelope	-4.10942	0.0970358
Hcon5G00000014718.1	50S ribosome-binding GTPase	-5.25634	0.0984893
Hcon5G00000016642.1	PRP38 family	-5.16587	0.098753
Hcon5G00000010163.2	Zinc-binding domain present in Lin-11, Isl-1, Mec-3.	-3.88334	0.0992791
Hcon5G00000011781.1	Prp19/Pso4-like	-4.2381	0.0994685
Hcon5G00000006035.1	PurA ssDNA and RNA-binding protein	-4.61326	0.10005
Hcon5G00000008399.1	-	-5.52618	0.100405
Hcon5G00000015919.1	-	-4.40422	0.100726
Hcon5G00000016818.2	-	-4.466	0.100781
Hcon5G00000019081.1	-	-4.02051	0.101947
Hcon5G00000017025.1	Elongation factor Tu C-terminal domain	-3.86157	0.102344
Hcon5G00000011412.2	protein modification by small protein conjugation	-4.00381	0.102569
Hcon5G00000000031.1	Immunoglobulin	-5.01373	0.103039
Hcon5G00000003183.1	RNA recognition motif	-4.36817	0.103365
Hcon5G00000003044.1	Belongs to the universal ribosomal protein uS17 family	-4.45534	0.103421
Hcon5G00000015096.2	-	-4.59398	0.104044
Hcon5G00000009609.3	Belongs to the phosphohexose mutase family	-4.11119	0.105998
Hcon5G00000007079.2	Protein of unknown function (DUF1674)	-5.76983	0.106657
Hcon5G00000000326.1	DNA damage-regulated autophagy modulator protein	-4.93992	0.107548
Hcon5G00000018130.1	-	-4.4243	0.107923
Hcon5G00000009000.1	Thi4 family	-4.22681	0.108179
Hcon5G00000006098.1	Calponin homology domain	-4.42925	0.109916
Hcon5G00000006619.1	Ran-binding domain	-4.4858	0.110013
Hcon5G00000011778.2	Nuclear pore complex protein	-3.79105	0.110745
Hcon5G00000006439.1	60S ribosomal protein L13	-3.7573	0.110874
Hcon5G00000005174.3	RNA recognition motif	-4.45725	0.11118
Hcon5G00000008660.1	Aminotransferase class I and II	-3.98321	0.111698
Hcon5G00000007890.1	chloride channel activity	-4.08425	0.113421
Hcon5G00000016046.1	Plays an essential role in the assembly of succinate dehydrogenase (SDH), an enzyme complex (also referred to as respiratory complex II) that is a component of both the tricarboxylic acid (TCA) cycle and the mitochondrial electron transport chain, and which couples the oxidation of succinate to fumarate with the reduction of ubiquinone (coenzyme Q) to ubiquinol. Required for flavinylation (covale…	-4.00505	0.113938
Hcon5G00000002092.5	Microtubule-binding calmodulin-regulated spectrin-associated	-4.45852	0.114086
Hcon5G00000014761.1	-	-5.06823	0.114109
Hcon5G00000002104.1	-	-4.4015	0.114634
Hcon5G00000006719.1	TB2/DP1, HVA22 family	-3.83264	0.115006
Hcon5G00000013518.1	DnaJ C terminal domain	-3.80018	0.11511
Hcon5G00000015411.1	Belongs to the actin family	-4.10533	0.115808
Hcon5G00000004832.2	-	-4.79467	0.116503
Hcon5G00000017073.1	NOSIC (NUC001) domain	-4.08397	0.11695
Hcon5G00000008015.1	4F5 protein family	-4.47579	0.117239
Hcon5G00000013018.1	meprin and TRAF homology	-4.67699	0.117426
Hcon5G00000003491.1	Myosin. Large ATPases.	-4.06487	0.120513
Hcon5G00000013829.2	Eps15 homology domain	-3.91657	0.123339
Hcon5G00000010664.2	Accessory subunit of the mitochondrial membrane respiratory chain NADH dehydrogenase (Complex I), that is believed not to be involved in catalysis. Complex I functions in the transfer of electrons from NADH to the respiratory chain. The immediate electron acceptor for the enzyme is believed to be ubiquinone	-4.00918	0.124725
Hcon5G00000008575.1	Janus/Ocnus family (Ocnus)	-4.3857	0.125149
Hcon5G00000010607.4	Essential component of the vacuolar proton pump (V- ATPase), a multimeric enzyme that catalyzes the translocation of protons across the membranes. Required for assembly and activity of the V-ATPase	-4.0632	0.126159
Hcon5G00000018178.2	Belongs to the adaptor complexes small subunit family	-4.83142	0.127016
Hcon5G00000007359.1	Associated with the spliceosome snRNP U1, U2, U4 U6 and U5	-3.82384	0.127073
Hcon5G00000004125.1	The purine nucleoside phosphorylases catalyze the phosphorolytic breakdown of the N-glycosidic bond in the beta- (deoxy)ribonucleoside molecules, with the formation of the corresponding free purine bases and pentose-1-phosphate	-3.93509	0.127682
Hcon5G00000009090.1	RNA recognition motif	-4.41683	0.128107
Hcon5G00000004878.1	Belongs to the short-chain dehydrogenases reductases (SDR) family	-4.22851	0.128782
Hcon5G00000003109.2	RNA recognition motif. (a.k.a. RRM, RBD, or RNP domain)	-4.11418	0.128815
Hcon5G00000006587.1	MIR domain	-3.9144	0.129508
Hcon5G00000010444.1	-	-3.73842	0.129534
Hcon5G00000012902.1	Ankyrin repeat	-4.83883	0.130028
Hcon5G00000017268.1	membrane raft polarization	-4.27249	0.130236
Hcon5G00000007675.1	mRNA, complete cds	-5.56533	0.131054
Hcon5G00000004523.1	ShK toxin domain	-5.10685	0.131072
Hcon5G00000016983.1	Thyroglobulin type I repeats.	-4.77122	0.132388
Hcon5G00000013223.2	Alcohol dehydrogenase GroES-like domain	-4.34954	0.13264
Hcon5G00000002640.1	histone H2A	-4.7068	0.133101
Hcon5G00000003554.1	Belongs to the cation transport ATPase (P-type) (TC 3.A.3) family	-5.34236	0.133122
Hcon5G00000012998.1	-	-3.74445	0.133854
Hcon5G00000015367.2	short chain dehydrogenase	-4.09363	0.137468
Hcon5G00000015844.1	belongs to the aldehyde dehydrogenase family	-5.14966	0.137907
Hcon5G00000005142.1	-	-3.90809	0.140067
Hcon5G00000018830.1	Ribosomal Proteins L2, C-terminal domain	-4.44857	0.141027
Hcon5G00000007304.1	Immunoglobulin	-4.04813	0.141308
Hcon5G00000015501.3	Belongs to the MIP aquaporin (TC 1.A.8) family	-4.05312	0.141463
Hcon5G00000011681.1	Essential component of the PAM complex, a complex required for the translocation of transit peptide-containing proteins from the inner membrane into the mitochondrial matrix in an ATP-dependent manner	-4.15794	0.141521
Hcon5G00000000312.1	-	-4.00801	0.153648
Hcon5G00000003966.1	structural constituent of cuticle	-5.5521	0.154142
Hcon5G00000007355.1	Secretory carrier-associated membrane protein	-4.81115	0.168554
Hcon5G00000007502.1	structural constituent of cuticle	-5.17666	0.181158
"-" Uncharacterised
