# Supplementary material for: Evaluation of Serum Supplementation on the Development of Haemonchus contortus Larvae In Vitro and on Compound Screening Results
Source: Int J Mol Sci. 2025 Jan 28;26(3):1118. doi: 10.3390/ijms26031118 (PMC11816986; doi:10.3390/ijms26031118)
Supplement: Supplementary file 1 [file ijms-26-01118-s001.zip › Table S4.xlsx]

## Sheet: Table S4
Table S4: The number of quantified proteins involved in the molecular function (levels 2 and 3) in L4s of Haemonchus contortus in LBS* according to Gene Ontology (GO)
GO Name	GO ID	No.of associated proteins	Associated protein IDs	Corrected p-value(BH method)
Level 2
structural molecule activity	GO:0005198	75	Hcon5G00000016287.1,Hcon5G00000014698.1,Hcon5G00000015245.2,Hcon5G00000008372.1,Hcon5G00000009083.1,Hcon5G00000010163.2,Hcon5G00000018555.1,Hcon5G00000011248.1,Hcon5G00000001664.1,Hcon5G00000003044.1,Hcon5G00000013177.1,Hcon5G00000009577.1,Hcon5G00000006469.1,Hcon5G00000006919.1,Hcon5G00000013332.2,Hcon5G00000003305.1,Hcon5G00000012984.1,Hcon5G00000010845.1,Hcon5G00000005782.1,Hcon5G00000006439.1…	1.4e-05
electron transfer activity	GO:0009055	29	Hcon5G00000005898.1,Hcon5G00000002686.1,Hcon5G00000000165.1,Hcon5G00000010664.2,Hcon5G00000015367.2,Hcon5G00000015844.1,Hcon5G00000013011.1,Hcon5G00000009464.1,Hcon5G00000012575.1,Hcon5G00000007086.1,Hcon5G00000005599.1,Hcon5G00000003881.1,Hcon5G00000016091.1,Hcon5G00000001903.1,Hcon5G00000006226.1,Hcon5G00000009785.2,Hcon5G00000010719.1,Hcon5G00000011445.1,Hcon5G00000012441.1,Hcon5G00000011380.1…	2.82e-05
translation regulator activity	GO:0045182	26	Hcon5G00000012943.1,Hcon5G00000011466.1,Hcon5G00000003814.1,Hcon5G00000006985.1,Hcon5G00000009148.1,Hcon5G00000017025.1,Hcon5G00000016096.1,Hcon5G00000007469.1,Hcon5G00000018810.1,Hcon5G00000016310.1,Hcon5G00000003062.1,Hcon5G00000012984.1,Hcon5G00000007093.2,Hcon5G00000006846.1,Hcon5G00000006588.1,Hcon5G00000006466.6,Hcon5G00000016099.2,Hcon5G00000006633.1,Hcon5G00000006072.1,Hcon5G00000014237.2…	0.00159037
Level 3
structural constituent of ribosome	GO:0003735	42	Hcon5G00000014698.1,Hcon5G00000008372.1,Hcon5G00000018555.1,Hcon5G00000001664.1,Hcon5G00000003044.1,Hcon5G00000013177.1,Hcon5G00000009577.1,Hcon5G00000006469.1,Hcon5G00000006919.1,Hcon5G00000013332.2,Hcon5G00000010845.1,Hcon5G00000005782.1,Hcon5G00000006439.1,Hcon5G00000009121.1,Hcon5G00000016737.1,Hcon5G00000009150.1,Hcon5G00000007961.1,Hcon5G00000007425.1,Hcon5G00000013432.1,Hcon5G00000012999.1…	4.55e-07
oxidoreductase activity	GO:0016491	72	Hcon5G00000004878.1,Hcon5G00000005898.1,Hcon5G00000002686.1,Hcon5G00000007726.1,Hcon5G00000002588.1,Hcon5G00000007178.2,Hcon5G00000015650.3,Hcon5G00000000165.1,Hcon5G00000013173.1,Hcon5G00000005904.1,Hcon5G00000010664.2,Hcon5G00000015367.2,Hcon5G00000009126.2,Hcon5G00000015844.1,Hcon5G00000013011.1,Hcon5G00000009464.1,Hcon5G00000006434.2,Hcon5G00000003186.1,Hcon5G00000013405.1,Hcon5G00000012575.1…	0.000418
small molecule binding	GO:0036094	288	Hcon5G00000012943.1,Hcon5G00000006794.4,Hcon5G00000009642.1,Hcon5G00000002675.1,Hcon5G00000014698.1,Hcon5G00000015890.8,Hcon5G00000006696.1,Hcon5G00000008659.1,Hcon5G00000007049.2,Hcon5G00000008383.1,Hcon5G00000005898.1,Hcon5G00000011466.1,Hcon5G00000007726.1,Hcon5G00000002640.1,Hcon5G00000005621.1,Hcon5G00000004745.1,Hcon5G00000012978.1,Hcon5G00000007178.2,Hcon5G00000015650.3,Hcon5G00000013173.1…	0.0022627
protein-containing complex binding	GO:0044877	93	Hcon5G00000018444.1,Hcon5G00000006794.4,Hcon5G00000009642.1,Hcon5G00000015245.2,Hcon5G00000005898.1,Hcon5G00000006180.2,Hcon5G00000002640.1,Hcon5G00000009083.1,Hcon5G00000000590.1,Hcon5G00000010163.2,Hcon5G00000016361.1,Hcon5G00000006201.1,Hcon5G00000015926.1,Hcon5G00000005480.2,Hcon5G00000017241.1,Hcon5G00000011533.1,Hcon5G00000002092.5,Hcon5G00000006819.2,Hcon5G00000006501.1,Hcon5G00000017243.1…	0.00304803
