# Supplementary material for: Evaluation of Serum Supplementation on the Development of Haemonchus contortus Larvae In Vitro and on Compound Screening Results
Source: Int J Mol Sci. 2025 Jan 28;26(3):1118. doi: 10.3390/ijms26031118 (PMC11816986; doi:10.3390/ijms26031118)
Supplement: Supplementary file 1 [file ijms-26-01118-s001.zip › Table S5.xlsx]

## Sheet: Table S5
Table S5: Enriched biological categories, biological processes and Kyoto Encyclopedia of Genes and Genomes (KEGG) pathways of differentially expressed proteins in L4 of Haemonchus contortus in LBS* cultured for 168 h
Term Name	MainClass	No. of associated proteins	Associated protein IDs	Corrected p-value(BH method)
A09120 Genetic Information Processing	A09120 Genetic Information Processing	177	[Hcon5G00000002788.1, Hcon5G00000010093.2, Hcon5G00000006251.1, Hcon5G00000012250.1, Hcon5G00000018361.1, Hcon5G00000008579.2, Hcon5G00000008740.1, Hcon5G00000002030.2, Hcon5G00000009895.1, Hcon5G00000018836.1, Hcon5G00000011608.1, Hcon5G00000018907.1, Hcon5G00000008020.1, Hcon5G00000011412.2, Hcon5G00000012563.2, Hcon5G00000011199.1, Hcon5G00000008692.1, Hcon5G00000014698.1, Hcon5G00000010522.1,…	3.02547e-10
03010 Ribosome	A09120 Genetic Information Processing	40	[Hcon5G00000006251.1, Hcon5G00000010845.1, Hcon5G00000005782.1, Hcon5G00000006919.1, Hcon5G00000008372.1, Hcon5G00000016599.1, Hcon5G00000005720.1, Hcon5G00000007425.1, Hcon5G00000009150.1, Hcon5G00000007961.1, Hcon5G00000013177.1, Hcon5G00000006382.2, Hcon5G00000018830.1, Hcon5G00000009037.2, Hcon5G00000006439.1, Hcon5G00000006072.1, Hcon5G00000003639.1, Hcon5G00000009051.1, Hcon5G00000001957.1,…	4.51338e-08
03040 Spliceosome	A09120 Genetic Information Processing	36	[Hcon5G00000013991.1, Hcon5G00000007177.3, Hcon5G00000017685.1, Hcon5G00000003184.1, Hcon5G00000011994.1, Hcon5G00000004315.1, Hcon5G00000005174.3, Hcon5G00000018836.1, Hcon5G00000008116.1, Hcon5G00000011781.1, Hcon5G00000007359.1, Hcon5G00000014627.2, Hcon5G00000018529.4, Hcon5G00000011406.1, Hcon5G00000008027.1, Hcon5G00000013276.1, Hcon5G00000010899.1, Hcon5G00000015418.1, Hcon5G00000014176.1,…	3.01878e-06
B 09122 Translation	A09120 Genetic Information Processing	79	[Hcon5G00000010301.2, Hcon5G00000002788.1, Hcon5G00000006251.1, Hcon5G00000008991.1, Hcon5G00000018361.1, Hcon5G00000005720.1, Hcon5G00000009150.1, Hcon5G00000007961.1, Hcon5G00000013177.1, Hcon5G00000018907.1, Hcon5G00000008020.1, Hcon5G00000018830.1, Hcon5G00000012563.2, Hcon5G00000014609.2, Hcon5G00000006096.2, Hcon5G00000003639.1, Hcon5G00000011199.1, Hcon5G00000008692.1, Hcon5G00000017073.1,…	5.4267e-06
00190 Oxidative phosphorylation	A09100 Metabolism	30	[Hcon5G00000001903.1, Hcon5G00000016037.1, Hcon5G00000004157.2, Hcon5G00000018443.1, Hcon5G00000000165.1, Hcon5G00000009177.1, Hcon5G00000013134.1, Hcon5G00000005599.1, Hcon5G00000006431.1, Hcon5G00000009785.2, Hcon5G00000005630.1, Hcon5G00000012544.1, Hcon5G00000013693.1, Hcon5G00000010607.4, Hcon5G00000007709.1, Hcon5G00000011380.1, Hcon5G00000007246.1, Hcon5G00000009178.1, Hcon5G00000007086.1,…	2.79934e-05
B 09102 Energy metabolism	A09100 Metabolism	42	[Hcon5G00000005996.2, Hcon5G00000001903.1, Hcon5G00000016037.1, Hcon5G00000008660.1, Hcon5G00000004157.2, Hcon5G00000013011.1, Hcon5G00000018443.1, Hcon5G00000000165.1, Hcon5G00000012291.3, Hcon5G00000008659.1, Hcon5G00000011701.1, Hcon5G00000005344.1, Hcon5G00000009177.1, Hcon5G00000008348.1, Hcon5G00000013134.1, Hcon5G00000005599.1, Hcon5G00000006431.1, Hcon5G00000009785.2, Hcon5G00000005630.1,…	3.07542e-05
B 09123 Folding, sorting and degradation	A09120 Genetic Information Processing	67	[Hcon5G00000002788.1, Hcon5G00000004860.2, Hcon5G00000010093.2, Hcon5G00000017062.2, Hcon5G00000012250.1, Hcon5G00000016974.1, Hcon5G00000008579.2, Hcon5G00000008740.1, Hcon5G00000002030.2, Hcon5G00000009895.1, Hcon5G00000016880.3, Hcon5G00000018836.1, Hcon5G00000011608.1, Hcon5G00000007125.1, Hcon5G00000009015.1, Hcon5G00000007359.1, Hcon5G00000011412.2, Hcon5G00000011406.1, Hcon5G00000017344.1,…	9.42281e-05
B 09106 Metabolism of other amino acids	A09100 Metabolism	30	[Hcon5G00000014645.3, Hcon5G00000013077.2, Hcon5G00000002955.1, Hcon5G00000002095.2, Hcon5G00000009126.2, Hcon5G00000009853.3, Hcon5G00000000584.1, Hcon5G00000010630.1, Hcon5G00000013405.1, Hcon5G00000008405.1, Hcon5G00000013406.1, Hcon5G00000018660.1, Hcon5G00000018663.1, Hcon5G00000014842.1, Hcon5G00000018664.2, Hcon5G00000013526.1, Hcon5G00000010276.1, Hcon5G00000012646.2, Hcon5G00000004874.1,…	0.000276665
04714 Thermogenesis	A09150 Organismal Systems	36	[Hcon5G00000001903.1, Hcon5G00000016287.1, Hcon5G00000016037.1, Hcon5G00000018443.1, Hcon5G00000000165.1, Hcon5G00000003163.1, Hcon5G00000002153.1, Hcon5G00000009177.1, Hcon5G00000002130.1, Hcon5G00000013134.1, Hcon5G00000005599.1, Hcon5G00000006431.1, Hcon5G00000009785.2, Hcon5G00000005630.1, Hcon5G00000013693.1, Hcon5G00000007709.1, Hcon5G00000011380.1, Hcon5G00000005274.2, Hcon5G00000010231.1,…	0.000844876
B 09101 Carbohydrate metabolism	A09100 Metabolism	55	[Hcon5G00000005996.2, Hcon5G00000018212.2, Hcon5G00000002955.1, Hcon5G00000004258.2, Hcon5G00000002095.2, Hcon5G00000014334.1, Hcon5G00000012653.5, Hcon5G00000014315.2, Hcon5G00000016596.1, Hcon5G00000008533.1, Hcon5G00000017691.1, Hcon5G00000013406.1, Hcon5G00000018126.1, Hcon5G00000014223.2, Hcon5G00000010366.2, Hcon5G00000015727.1, Hcon5G00000019088.2, Hcon5G00000007931.5, Hcon5G00000016067.2,…	0.00181467
03050 Proteasome	A09120 Genetic Information Processing	14	[Hcon5G00000006780.1, Hcon5G00000004860.2, Hcon5G00000010093.2, Hcon5G00000007630.1, Hcon5G00000015058.1, Hcon5G00000008579.2, Hcon5G00000015231.2, Hcon5G00000015807.1, Hcon5G00000011557.1, Hcon5G00000011308.1, Hcon5G00000008636.1, Hcon5G00000008581.1, Hcon5G00000005105.1, Hcon5G00000007331.1]	0.00181974
B 09121 Transcription	A09120 Genetic Information Processing	37	[Hcon5G00000013991.1, Hcon5G00000007177.3, Hcon5G00000017685.1, Hcon5G00000003184.1, Hcon5G00000011994.1, Hcon5G00000004315.1, Hcon5G00000005174.3, Hcon5G00000018836.1, Hcon5G00000008116.1, Hcon5G00000011781.1, Hcon5G00000007359.1, Hcon5G00000014627.2, Hcon5G00000018529.4, Hcon5G00000011406.1, Hcon5G00000008027.1, Hcon5G00000013276.1, Hcon5G00000010899.1, Hcon5G00000015418.1, Hcon5G00000014176.1,…	0.0048516
00330 Arginine and proline metabolism	A09100 Metabolism	12	[Hcon5G00000010719.1, Hcon5G00000016076.1, Hcon5G00000010630.1, Hcon5G00000009676.1, Hcon5G00000000097.1, Hcon5G00000017809.1, Hcon5G00000003881.1, Hcon5G00000015844.1, Hcon5G00000009000.1, Hcon5G00000010824.1, Hcon5G00000012918.1, Hcon5G00000000584.1]	0.00491938
00340 Histidine metabolism	A09100 Metabolism	7	[Hcon5G00000010630.1, Hcon5G00000009676.1, Hcon5G00000017809.1, Hcon5G00000015844.1, Hcon5G00000009000.1, Hcon5G00000011084.2, Hcon5G00000000584.1]	0.0120165
